# Supplementary material for: Spatial Transcriptomics of Human Decidua Identifies Molecular Signatures in Recurrent Pregnancy Loss
Source: Genomics Proteomics Bioinformatics. 2025 Oct 1;24(1):qzaf080. doi: 10.1093/gpbjnl/qzaf080 (PMC13242933; doi:10.1093/gpbjnl/qzaf080)
Supplement: qzaf080_Supplementary_Data [file qzaf080_supplementary_data.zip › Table S1.xlsx]

## Sheet: Donor information
Table S1 Clinical characteristics of healthy controls and RPL patients included in this study
Donor	State	Age	Gestational age (weeks)	No. of gravidities	No. of spontaneous abortion	Profiled with
N59	Ctrl	28	8	1	0	ST
N56	Ctrl	24	6	1	0	ST
N65	Ctrl	19	7	1	0	ST
P4	RPL	36	8	5	3	ST
P8	RPL	25	6	3	3	ST
P9	RPL	39	8	4	3	ST
N11	Ctrl	24	NA	1	0	scATAC-seq
N12	Ctrl	21	6	1	0	scATAC-seq
N13	Ctrl	36	6	3	0	scATAC-seq
N10	Ctrl	27	NA	1	0	scATAC-seq
N131	Ctrl	36	6	3	0	scATAC-seq
N19	Ctrl	23	8	1	0	scATAC-seq
N30	Ctrl	28	8	NA	0	scATAC-seq
N32	Ctrl	24	6	1	0	scATAC-seq
N39	Ctrl	29	8	3	0	scATAC-seq
N41	Ctrl	27	7	2	0	scATAC-seq
N44	Ctrl	29	6	2	0	scATAC-seq
N49	Ctrl	25	6	1	0	scATAC-seq
P6	RPL	26	6	4	2	scATAC-seq
P13	RPL	26	8	2	2	scATAC-seq
P16	RPL	NA	NA	4	4	scATAC-seq
P10	RPL	23	9	2	2	scATAC-seq
P12	RPL	34	8	2	2	scATAC-seq
P24	RPL	26	10	2	2	scATAC-seq
Note: NA indicates that the relevant information is missing. Ctrl, healthy donorts; RPL, patientis with recurrent pregnancy loss; No., number; ST, spatial transcriptomics; scATAC-seq, single-cell transposase-accessible chromatin sequencing.

## Sheet: ST sample information
Clinical characteristics of decidual samples used in ST analysis
Sample	Donor	State	Age	Gestational age (weeks)	No. of gravidities	No. of spontaneous abortion
N59R1	N59	Ctrl	28	8	1	0
N59R2	N59	Ctrl	28	8	1	0
N56R1	N56	Ctrl	24	6	1	0
N56R2	N56	Ctrl	24	6	1	0
N65R1	N65	Ctrl	19	7	1	0
N65R2	N65	Ctrl	19	7	1	0
P4	P4	RPL	36	8	5	3
P8	P8	RPL	25	6	3	3
P9_1	P9	RPL	39	8	4	3
P9_2	P9	RPL	39	8	4	3

## Sheet: scATAC-seq sample information
Clinical characteristics of decidual samples used in scATAC-seq analysis
Sample	Donor	State	Age	Gestational age (weeks)	No. of gravidities	No. of spontaneous abortion
N11A	N11	Ctrl	24	NA	1	0
N11B	N11	Ctrl	24	NA	1	0
N12A	N12	Ctrl	21	6	1	0
N12B	N12	Ctrl	21	6	1	0
N13A	N13	Ctrl	36	6	3	0
N13B	N13	Ctrl	36	6	3	0
N10A	N10	Ctrl	27	NA	1	0
N10B	N10	Ctrl	27	NA	1	0
N131A	N131	Ctrl	36	6	3	0
N131B	N131	Ctrl	36	6	3	0
N19A	N19	Ctrl	23	8	1	0
N19B	N19	Ctrl	23	8	1	0
N30A	N30	Ctrl	28	8	NA	0
N30B	N30	Ctrl	28	8	NA	0
N32A	N32	Ctrl	24	6	1	0
N32B	N32	Ctrl	24	6	1	0
N39A	N39	Ctrl	29	8	3	0
N39B	N39	Ctrl	29	8	3	0
N41A	N41	Ctrl	27	7	2	0
N41B	N41	Ctrl	27	7	2	0
N44A	N44	Ctrl	29	6	2	0
N44B	N44	Ctrl	29	6	2	0
N49A	N49	Ctrl	25	6	1	0
N49B	N49	Ctrl	25	6	1	0
P6A	P6	RPL	26	6	4	2
P6B	P6	RPL	26	6	4	2
P13A	P13	RPL	26	8	2	2
P13B	P13	RPL	26	8	2	2
P16A	P16	RPL	NA	NA	4	4
P16B	P16	RPL	NA	NA	4	4
P10A	P10	RPL	23	9	2	2
P10B	P10	RPL	23	9	2	2
P12A	P12	RPL	34	8	2	2
P12B	P12	RPL	34	8	2	2
P24A	P24	RPL	26	10	2	2
P24B	P24	RPL	26	10	2	2
Note: NA indicates that the relevant information is missing.

## Sheet: Donor statistics
Statistical information
State	Age (years) (mean ± SD)(range)	Gestational age (weeks) (mean ± SD)(range)	No. of gravidities (mean ± SD)(range)	No. of spontaneous abortion (mean ± SD)(range)	n
Ctrl	26.67 ± 4.76 (19-36)	6.77 ± 0.93 (6-8)	1.57 ± 0.85 (1-3)	0.00 ± 0.00 (0-0)	15
RPL	29.38 ± 6.00 (23-39)	7.88 ± 1.36 (6-10)	3.11 ± 1.17 (2-5)	2.56 ± 0.73 (2-4)	9
Note: SD, standard deviation.
