# Supplementary material for: Spatial Transcriptomics of Human Decidua Identifies Molecular Signatures in Recurrent Pregnancy Loss
Source: Genomics Proteomics Bioinformatics. 2025 Oct 1;24(1):qzaf080. doi: 10.1093/gpbjnl/qzaf080 (PMC13242933; doi:10.1093/gpbjnl/qzaf080)
Supplement: qzaf080_Supplementary_Data [file qzaf080_supplementary_data.zip › Table S2.xlsx]

## Sheet: ST
Table S2 Data quality of decidual samples used in ST analysis
Sample	Number of Reads	Reads Mapped to Genome (%)	Total Genes Detected	Median Genes per Spot	Number of Spots
N59R1	295826536	97	23132	5016	2068
N59R2	324449743	97	23598	5546	2146
N56R1	344248480	97	23342	5413	1642
N56R2	367197702	97	23603	5932	1616
N65R1	374661864	98	22909	5204	1305
N65R2	430382027	98	23253	6166	1328
P4	276969548	97	21157	4455	820
P8	336189395	97	22361	3390	1340
P9_1	217350357	96	20415	2875	770
P9_2	209856301	96	19533	3357	1247
