# Supplementary material for: Spatial Transcriptomics of Human Decidua Identifies Molecular Signatures in Recurrent Pregnancy Loss
Source: Genomics Proteomics Bioinformatics. 2025 Oct 1;24(1):qzaf080. doi: 10.1093/gpbjnl/qzaf080 (PMC13242933; doi:10.1093/gpbjnl/qzaf080)
Supplement: qzaf080_Supplementary_Data [file qzaf080_supplementary_data.zip › Table S3.xlsx]

## Sheet: IZ
Table S3 The Z-scaled matrix of differentially expressed genes in IZ
	N59R1	N59R2	N56R1	N56R2	N65R1	N65R2	P4	P8	P9_1	P9_2
COL1A1	1.43211	1.36496	0.873174	1.03921	1.23791	1.00377	-1.67769	-1.84413	-0.228937	-0.162819
COL3A1	1.06289	0.953256	0.898536	0.90595	1.07457	1.14437	-1.93432	-2.01063	-0.147685	-0.407854
APCDD1	1.31271	1.30346	0.729308	0.717245	1.30076	1.24103	0.0056724	-1.44833	-0.699182	-1.04208
COL6A3	1.36024	1.30427	0.546133	0.656357	1.61222	1.64546	-0.609715	-1.27514	-0.299048	-0.686374
S100A4	1.31413	1.32664	0.812599	0.810576	1.11839	1.13462	-0.0852529	-0.387462	-0.345154	-1.03421
ADAMTS1	0.896419	0.779214	1.66949	1.45985	1.63351	1.56511	0.60675	-1.32761	-0.868911	-1.02427
DKK1	0.682364	0.829726	1.51345	1.43787	1.38234	1.3048	0.413739	-0.69935	-0.209543	-0.170391
COL6A1	1.53574	1.42348	0.0435671	0.250902	0.756137	0.801013	-0.958859	-1.66592	-0.829902	-0.979176
GZMA	1.55011	1.70136	0.69339	0.624824	1.69616	1.59861	-0.27663	-0.795856	0.263568	-1.12815
LAMB1	0.760806	0.707276	-0.323959	-0.182663	1.2107	1.42305	-1.48598	-1.54305	-0.888031	-1.28263
AHCY	1.08519	1.09025	0.970247	0.937655	1.42992	1.5977	-0.428407	-1.41014	-0.817001	-1.16409
MT1G	-0.075165	-0.0978291	-0.0887572	0.0607802	-0.398124	-0.135708	-1.15094	-1.14225	-1.21959	-1.00468
TAGLN	-0.205418	0.0114083	0.0581764	-0.188611	-0.425997	-0.295157	-1.10765	-1.31741	-1.16756	-1.4367
FCGBP	1.93721	1.85215	1.89826	1.66432	0.0305265	0.0753102	-0.945505	-0.64763	-0.0608125	-0.425584
CD99	1.09294	1.38881	0.561413	0.714177	1.71028	1.53842	-0.880404	-0.557936	-1.22688	-1.53787
NID1	1.8623	1.60236	0.992301	1.09883	0.972797	0.905924	-0.541623	-1.76793	-0.321397	-0.200068
TCEAL4	0.262237	0.252358	0.768333	0.781959	1.12923	1.20727	-0.719729	-1.4551	-1.12045	-1.58838
CYP4B1	2.13973	2.14854	-0.447145	-0.317261	-0.427424	-0.394354	-0.720795	-0.805079	-0.824671	-0.830617
HOPX	2.14443	2.45575	0.772936	0.716447	0.804979	0.607706	-0.786022	-0.75909	-0.144637	-0.558401
TGM2	1.96416	1.83985	0.280017	0.508247	0.771127	0.739738	0.690618	-0.662525	-0.34444	-0.301762
COL1A2	1.61887	1.37705	0.71398	0.763291	0.481818	0.769362	-2.12446	-1.65889	0.280863	0.943254
ALDH1A3	0.942939	0.898997	-0.707917	-0.501913	0.32559	0.608995	-1.20351	-0.977395	-0.784502	-1.07881
SULF2	1.19512	1.14131	0.816293	0.843572	1.01626	1.27887	-0.724295	-1.48481	-0.855306	-0.55517
EDNRB	-0.0139853	-0.133894	2.27013	2.0853	1.07486	1.23403	-0.43525	-0.982253	-0.786417	-0.625427
SPARC	0.809149	0.857262	1.13146	1.07867	1.00793	1.41268	-0.597187	-1.89523	-0.391377	-0.0773803
ID1	0.126757	0.513869	1.33705	1.33704	0.288777	0.325501	-0.846681	-1.31486	-1.41787	-1.42777
TMEM45A	0.877874	0.918462	1.34748	1.30415	1.15051	1.12601	0.733535	-0.782051	-0.121321	-0.673869
ID4	0.723505	0.677807	0.94569	1.02242	0.715132	0.709522	-1.63891	-1.60294	-0.367991	-0.63829
RNASE1	1.26513	1.23787	-0.203272	-0.106975	1.74302	1.68524	0.768312	-0.514401	-0.134258	-1.30561
PHLDB1	0.925173	0.868985	0.298662	0.431971	0.513938	0.746828	-0.865147	-1.1726	-1.32601	-1.42964
A2M	0.967107	0.652033	0.8531	0.733662	1.31879	1.51464	-2.04411	-0.506269	-0.718649	-0.168872
GLB1L2	1.88368	1.82725	0.0799175	0.0615531	1.3973	1.38963	-0.55043	-1.27899	-0.618543	-0.703226
STAB1	1.4995	1.49943	1.0753	0.815807	1.82849	1.21834	-0.220044	-0.624766	-0.334805	-0.951564
VAMP5	1.63029	1.95034	-0.313103	-0.475453	0.0304281	0.407507	-1.12383	-1.08612	-1.30356	-1.39852
NDP	0.789535	0.908569	1.85054	1.77411	1.11823	0.98345	0.47388	-0.563116	-0.144201	-0.448047
LAMA2	0.318241	0.332335	0.476686	0.588184	1.79084	1.9683	-1.19213	-1.15813	-0.583299	-1.0168
NME2	0.606756	0.824288	0.118317	0.225397	0.162063	0.325038	-1.37863	-0.435315	-1.14249	-2.25125
MEDAG	1.23303	1.35076	0.342633	0.449152	0.925098	1.09573	-1.31804	-1.18121	-0.707252	-1.11298
DYNLL1	0.650857	1.26003	0.683635	0.705782	0.859722	0.915419	0.0709713	-0.739094	-1.62353	-1.96235
MYL6	1.59563	1.63974	0.84064	1.0003	1.14594	1.47056	-1.49426	-0.391679	-0.982337	-1.72108
COLEC11	1.09852	1.50726	1.7212	1.7965	0.952513	0.955022	-0.854929	-0.530691	-0.020818	-0.0283342
PPIB	1.69201	1.12886	0.406675	0.865456	1.23507	1.33227	-0.362154	-0.971305	-0.719279	-1.96918
SELENOW	0.451763	0.755723	0.524233	0.51173	0.666008	0.31571	-0.182928	-1.15475	-1.91801	-2.00371
PDLIM1	0.866082	0.919461	1.3419	1.27534	1.40876	1.46388	0.769067	-0.637134	0.15241	-0.639679
EEF1B2	0.255775	0.487514	-0.255427	-0.178192	-0.16326	0.0273037	-1.44919	-0.971054	-1.01817	-1.60283
ACTG1	1.74547	1.81624	0.357038	0.26878	0.699612	1.21319	-1.93617	-0.799199	-1.35827	-1.46596
SNHG29	0.381378	0.315012	0.34968	0.480615	0.0920589	0.0679004	-1.71943	-1.12679	-1.34948	-1.2232
TMSB4X	1.95744	2.06851	0.0713933	-0.406072	0.621493	1.2266	-2.57633	-0.573573	0.282375	-0.6626
TXNIP	0.170365	0.134902	0.0631223	0.0612237	-0.0426988	0.146207	0.0810712	-2.26636	-1.74333	-1.31627
GPBAR1	1.77698	2.11174	0.617474	0.838513	0.530733	0.0975952	0.481445	-1.0291	-0.624159	-1.04894
ADAMTS15	1.78304	1.2233	1.35687	1.52299	0.861999	0.89893	-0.00937728	-0.769892	-0.402254	-0.684979
S100A13	0.691235	0.725907	-0.0408019	0.10642	-0.235132	-0.0948526	-1.80039	-0.792483	-1.41794	-1.67546
RBM3	0.569416	0.706114	0.404626	0.527529	0.50719	0.868367	-1.31462	-1.64293	-1.10991	-1.33783
BRINP2	1.4192	1.39785	1.72513	1.61854	1.32728	1.26445	-0.463686	-0.809651	-0.302447	-0.541254
SH3BGRL3	1.50959	1.9646	0.731123	0.801672	1.09986	1.01001	0.227059	0.361587	-0.088958	-1.03991
GSTP1	2.10587	2.19335	0.153936	0.220184	0.760602	0.633764	-1.2623	0.0144464	-0.869722	-2.00391
NACA	0.0800646	0.223129	0.0177791	0.00802872	0.0537193	0.142834	-1.38845	-1.18026	-1.02729	-1.31438
SDK1	1.1253	1.04699	0.590273	0.755699	1.67343	1.8652	0.00367346	-1.32351	-1.0218	-1.27484
S100A3	1.07568	1.43904	1.4065	1.34012	1.23318	1.39448	-0.0103542	-0.817052	-0.887224	-1.17303
MYL12A	0.135625	0.810301	0.641693	0.795918	1.70348	1.85262	-0.441086	-1.4237	-1.08834	-1.48118
CLIC1	1.095	1.89161	0.974314	1.14749	1.30016	0.525745	-0.362515	0.269744	-0.878864	-1.93312
GNAS	1.01865	0.896757	0.848753	0.958786	1.55456	2.06335	-0.73003	-1.90833	-0.610045	-0.988007
HINT1	0.292423	0.800597	0.577074	0.643456	1.15999	1.14632	-0.829488	-0.434029	-1.13809	-2.03725
MYL12B	0.172881	0.836839	0.704306	0.823752	1.27637	1.42337	-0.287218	-0.864219	-1.19079	-2.0364
FAU	0.572238	0.763726	-0.120744	0.0488889	0.0436042	0.199858	-1.34986	0.276181	-1.41575	-2.37646
EEF1A1	0.190293	0.158419	-0.26002	-0.270038	-0.369724	0.00233028	-2.21105	-1.10418	-0.709013	-0.669273
NDUFB2	0.906233	0.885199	0.709021	1.1582	1.24165	1.18732	-0.409762	-0.16111	-0.914457	-1.80198
RACK1	0.236255	0.354728	-0.433148	-0.43838	-0.36639	0.0061952	-1.608	-0.511489	-0.998793	-1.76551
STARD5	1.53477	1.52584	1.09341	1.36373	1.18637	1.44773	-1.53107	-1.20049	-1.14032	-0.852969
SNAI2	1.25541	1.04244	0.0408257	0.0154068	0.270443	0.360868	-0.773053	-1.35283	-1.2425	-1.21946
PTGIS	2.56674	2.44169	0.296304	0.302653	0.715393	0.54129	-0.365052	-1.16375	-0.435687	-1.09628
GSN	2.51353	1.8451	0.035465	0.0975596	0.886535	0.97501	-1.63341	-0.511269	0.106192	0.741512
COL5A1	1.51892	1.32631	1.23936	1.45433	1.34901	0.815143	0.162926	-1.33975	0.0614241	0.132765
GNLY	1.47485	1.37976	0.591784	0.567255	0.743729	0.671052	0.357679	-0.261555	0.795686	-0.260208
PFN1	1.75904	2.18261	0.403114	0.437394	1.07594	0.414163	0.228795	0.522203	-0.594288	-1.23303
CKLF	1.83175	1.99599	0.376998	0.749237	1.59671	1.43023	-1.08745	-0.260088	-0.748693	-1.09857
TUBA1B	1.81368	1.82681	0.529991	0.558142	1.06494	1.41132	-1.14831	-0.0960503	0.335793	-1.84796
ADAMTS2	0.775369	0.695113	1.57498	1.48589	1.48337	1.40842	0.276518	-0.594284	0.187147	0.787883
PSME2	1.38713	1.65126	0.297037	0.586293	1.25556	1.38658	-0.83989	-0.43075	-0.775234	-1.65161
ATP5MC1	0.628948	1.00613	0.400969	0.762594	0.590994	0.544354	-1.24495	-0.957516	-0.870779	-2.02858
OSTC	0.72077	1.0638	0.665051	0.906727	0.980492	0.933059	-0.890025	-1.2091	-0.620702	-1.02677
LINC01502	-0.794908	-0.652987	-0.0255412	0.152049	-0.14714	-0.180662	-1.44698	-1.21898	-0.951028	-1.01582
NEDD8	0.690078	1.18284	0.757921	0.838814	1.07817	1.25173	-0.581064	-0.240264	-1.4173	-2.2492
LTBP4	0.961783	1.09037	-0.843632	-0.698558	-0.435847	-0.483143	-1.32432	-0.889842	-0.813788	-1.10128
PDCD6	0.306954	0.958709	0.905233	1.03498	1.10245	1.06545	-1.04834	-1.11354	-1.16567	-1.53855
CCN3	1.30696	1.75297	0.445123	0.69301	0.449172	0.878759	-0.596584	-1.30407	-0.282343	-0.95989
TRBC2	1.9826	2.26282	0.550589	0.738301	1.26584	1.11431	-0.810349	-0.837283	-0.276227	-0.611376
PTPN6	1.71856	1.92274	0.863501	1.02303	1.58624	1.4926	-0.931314	-0.364648	-0.182909	-0.785059
FABP5	-0.540933	-0.432699	1.48765	1.37949	1.94454	1.78498	-0.755404	-1.30134	0.175084	-0.895347
EIF3L	0.14442	0.320243	0.16584	0.068478	-0.0612345	0.397479	-1.46238	-0.97736	-1.27458	-1.65395
ID3	1.28433	1.76209	0.988614	0.925839	0.599071	0.149518	0.310309	-1.145	-1.6935	-1.87423
GNG11	0.338392	0.819978	0.187246	0.194319	0.0990292	0.476017	-1.39604	-1.57585	-1.50047	-1.59715
EIF5	0.399473	0.524321	0.7051	0.704116	0.729391	0.889055	0.439459	-1.3791	-1.9584	-1.44771
NDUFA12	0.148879	0.741893	0.983606	1.18759	1.26512	1.45036	-0.707105	-0.968272	-1.1477	-1.61568
COL15A1	0.260275	0.142686	-0.360402	0.137298	0.302697	0.522492	-1.83186	-1.36627	-1.12604	-0.933133
TRIR	0.680033	0.86701	0.426772	0.842949	1.12039	1.22668	-1.58728	-0.0361696	-1.8666	-1.89441
TOMM6	0.543838	0.979245	0.517089	0.637895	0.733042	0.659922	-0.79971	-1.04498	-1.30337	-2.35662
SCGB2A1	-0.751634	-0.663602	-0.356865	-0.345134	-0.346594	0.0460411	-0.904651	-0.900087	-0.803577	-0.928045
BEX3	-0.0801419	0.517391	0.439686	0.436477	0.188902	0.543522	-0.825898	-1.46116	-1.58032	-1.88006
PRF1	1.89269	1.67612	0.226308	0.407291	1.53854	1.37253	-0.568871	-0.443949	0.734658	-0.047369
COA3	0.176059	0.553706	0.354817	0.428784	0.385303	0.661038	-1.2851	-1.11052	-1.35901	-1.73158
TBCA	0.557624	0.982529	0.429289	0.576035	1.02042	0.844471	-0.823936	-1.0257	-1.1028	-1.81688
H2AFZ	1.05294	1.45932	0.697183	0.755196	1.84085	1.93292	-1.15448	-0.765992	-1.28094	-1.62277
AGR2	-0.771768	-0.799781	0.0640421	0.0950668	-0.466184	-0.167983	-1.19944	-1.08912	-1.07989	-1.05713
PSMB8	1.35192	1.78627	0.416389	0.660323	1.14277	1.50102	-0.796631	-0.892442	-1.07488	-1.60211
CAVIN3	1.56597	2.35934	0.32354	0.429089	-0.0759546	0.236093	-1.07883	-0.706233	-1.57189	-2.03837
P4HA3	0.923432	0.875672	1.30114	1.35201	1.73913	1.83638	-0.122674	-0.535441	-0.138347	0.347988
AOX1	1.48915	1.57271	0.187751	0.15811	0.71232	0.963157	-1.59104	-1.09097	0.638316	-0.506285
TUBB6	1.1946	1.52017	0.491872	0.602081	0.871561	1.44157	-0.42977	-1.00396	-1.31499	-1.9256
CNR1	-0.211981	-0.243347	2.11638	1.93358	1.22767	1.27806	1.32775	-0.886601	-0.553992	-0.730259
COL5A2	0.883117	0.710139	1.2854	1.16051	1.65455	1.64249	-1.09959	-0.773176	0.311338	0.659592
CDH11	0.547738	0.479296	1.60102	1.48029	1.63888	1.39958	0.0566857	-0.585857	0.726219	0.421102
TRDC	2.06542	2.28419	0.524095	0.29638	1.13756	1.03451	-1.4403	0.0316226	-0.176838	-0.299822
MGP	-0.044675	0.25538	0.366102	0.391274	-0.151929	0.263496	-0.695519	-1.24934	-0.819754	-1.61564
SPINK2	1.58849	1.7191	0.0144934	-0.00431867	1.15623	0.955393	0.701024	-0.96309	0.765381	-0.59919
TPM2	0.569959	0.743403	0.377453	0.411189	-0.383595	0.181056	-0.767933	-1.30515	-1.23671	-1.6288
ADA2	0.181014	0.15117	0.216582	0.206577	-0.713545	-0.559885	-0.824495	-0.855468	-0.640419	-0.525273
TGFBI	0.731436	0.692778	0.686878	1.02815	0.902346	0.986865	0.47879	-0.86819	-1.04679	-1.76612
SERPINF1	0.0374299	0.200124	-0.764484	-0.700136	-0.539722	-0.422452	-0.712781	-0.867371	-0.898997	-1.01219
TNXB	1.68903	1.89729	0.0740136	0.288987	0.0629381	-0.400044	-2.36371	-0.057598	-0.761622	0.520603
ACTA2	-0.471579	-0.389766	0.197814	-0.0307112	-0.560063	-0.240993	-0.986738	-1.03611	-0.859147	-1.15023
RIMKLB	-0.841633	-0.888421	0.0621499	0.296189	-0.504767	-0.0913948	-1.35812	-1.09651	-0.966547	-0.879814
COL18A1	1.77038	1.37474	-0.238473	-0.438731	0.0762024	0.336451	-0.206131	-0.788666	-1.80268	-1.41622
CXCL14	-1.13942	-1.04287	0.524541	0.666394	0.462946	0.657251	-1.49292	-1.15178	-0.332507	-0.583637
SLC18A2	-0.29114	-0.218194	-0.760855	-0.726362	-0.378624	-0.0553777	-1.25193	-0.80642	-0.804692	-0.715714
PARM1	-0.0287493	-0.11734	2.16168	1.96515	1.02283	0.8847	0.098761	-1.20787	0.761541	0.277
SLPI	-1.11495	-0.902844	-0.199208	-0.180245	-0.393235	0.0750683	-1.44993	-0.525832	-1.11987	-1.30356
MGST1	-1.20367	-1.14595	1.44211	1.41593	1.43923	1.4146	0.953405	-1.10044	-0.432725	-0.915187
PAEP	-1.29293	-1.09365	0.537384	0.433474	-0.805667	-0.27487	-1.94044	-0.445683	-0.625934	-0.566809
PRG2	-0.474049	-0.471434	-0.459795	-0.430066	-0.46125	-0.451749	2.61436	1.53684	-0.453056	-0.459819
NR4A1	-0.800046	-0.787544	-0.789671	-0.775118	-0.733159	-0.759748	0.280182	1.58441	1.25418	1.2912
IGFBP1	-1.08119	-1.02532	0.114392	0.0149913	-0.278267	-0.36731	1.47212	1.39473	1.07728	1.37176
JUNB	-0.79835	-0.746145	-0.700558	-0.628156	-0.801476	-0.8986	0.513167	1.35519	1.50047	1.23428
FOS	-0.889895	-0.894956	-0.531692	-0.512883	-0.86001	-0.87939	0.287864	0.693074	1.64814	1.36274
C11orf96	-0.65784	-0.645435	-0.571887	-0.551481	-0.450422	-0.560309	1.00552	1.51508	1.22574	1.22796
CSH1	-0.484352	-0.484352	-0.484352	-0.484352	-0.484352	-0.484352	2.11653	2.37896	-0.428997	-0.484352
DUSP1	-0.852675	-0.818749	-0.573161	-0.546931	-0.550051	-0.607489	0.699955	1.20786	1.48062	1.49339
HSPA1A	-0.632445	-0.630188	-0.767728	-0.746964	-0.728727	-0.747147	1.85514	1.03063	0.0793432	0.340243
GADD45G	-0.803696	-0.727702	-0.763631	-0.698768	-0.559219	-0.734377	0.751863	1.52367	1.49449	1.4667
CEBPB	-0.642671	-0.661177	-0.694458	-0.621493	-0.594831	-0.761943	0.882881	1.66212	1.42459	1.36632
SOCS3	-0.730881	-0.702854	-0.759091	-0.72129	-0.780428	-0.836313	0.802773	1.42927	1.73913	1.48566
ZFP36	-0.631051	-0.587906	-0.692565	-0.708534	-0.693515	-0.829498	0.422466	1.32511	1.47884	1.12191
IFI6	-0.536807	-0.649182	-0.615847	-0.628668	-0.64213	-0.665681	2.33147	1.1753	0.94353	1.31493
IGFBP3	-0.64018	-0.627912	-0.0475585	-0.299382	-0.639422	-0.677667	2.22536	1.00489	0.102062	0.435459
PLIN2	-0.793296	-0.775496	-1.00691	-0.977324	-0.77432	-0.672536	1.17089	1.43632	1.23057	1.69838
RHOB	-0.645833	-0.687779	-0.291471	-0.306389	-0.333247	-0.563472	0.942072	1.39706	1.15596	1.31616
JUND	-0.468896	-0.763641	-0.836322	-0.779903	-0.750441	-0.788966	0.621063	1.33892	1.2199	1.26342
DEPP1	-1.1124	-1.09144	-0.0819668	-0.193188	-0.639062	-0.635597	0.604318	0.784697	1.46179	1.2818
EGR1	-0.779897	-0.804601	-0.704309	-0.685536	-0.827827	-0.813379	0.17554	0.636067	1.49384	1.09408
SLC2A1	-0.599859	-0.571097	-0.440947	-0.418227	-0.525715	-0.591366	1.26991	1.48545	1.02933	1.25079
CDKN1C	-0.571977	-0.592656	-0.285424	-0.331494	-0.810786	-0.810843	1.44166	1.33161	1.67263	1.30044
DNAJB1	-0.697716	-0.684394	-0.715713	-0.679882	-0.7404	-0.721934	1.86011	1.13734	-0.395116	0.00851135
RGS1	-0.641719	-0.643139	-0.632112	-0.668534	-0.616269	-0.65073	0.0688157	1.10583	2.11404	1.43957
PPP1R15A	-0.854272	-0.80847	-0.753327	-0.750554	-0.711419	-0.742691	1.53567	1.16095	0.952788	0.550472
NOTUM	-0.431879	-0.431879	-0.431879	-0.431879	-0.431879	-0.431879	2.81503	1.15541	-0.419769	-0.431879
CEBPD	-0.864044	-0.585436	-0.529096	-0.380139	-0.311681	-0.769575	0.597175	1.69072	1.44824	0.930923
GADD45B	-0.816955	-0.72939	-0.773627	-0.701797	-0.718801	-0.872387	1.47778	1.25096	0.982837	0.305642
DDIT4	-0.488406	-0.244237	-0.56675	-0.535967	-0.390701	-0.849529	1.08485	1.30244	1.65775	1.33714
ATF3	-0.730545	-0.73425	-0.728747	-0.735055	-0.735675	-0.729814	0.371003	1.29352	0.623304	0.387901
HSPA1B	-0.747179	-0.812256	-0.659127	-0.624171	-0.938038	-0.945544	1.92209	0.530706	0.197633	0.497609
ADM	-0.895415	-0.875516	-0.189644	-0.254522	-0.617764	-0.632163	2.25578	1.27979	0.24341	0.564824
ISG15	-0.692706	-0.508912	-0.595243	-0.675527	-0.564231	-0.616848	1.81915	2.2882	0.277799	0.454954
LEFTY2	-0.586265	-0.584206	-0.572858	-0.540023	-0.569402	-0.577833	-0.369375	0.166999	0.299001	1.02361
NFKBIA	-0.731935	-0.619269	-0.86228	-0.74316	-0.56514	-0.559932	1.17042	1.49614	0.861441	0.791843
MMP14	-0.665927	-0.744626	-0.744104	-0.636413	-0.686112	-0.742653	1.20549	0.394708	1.2239	1.82461
JUN	-0.465638	-0.631998	-0.873488	-0.779931	-0.936382	-0.935457	0.972448	0.769054	1.37931	0.918421
IER2	-0.821884	-0.636094	-0.633597	-0.543212	-0.803733	-1.01678	0.484622	0.779198	1.54715	0.773223
SLC2A3	-0.679918	-0.685954	-0.664836	-0.679298	-0.698663	-0.691067	0.744749	1.3974	1.54811	1.07669
NR4A2	-0.581263	-0.594236	-0.670701	-0.687326	-0.655108	-0.648199	-0.320083	1.27367	2.10145	1.41933
FOSB	-0.699619	-0.699206	-0.695381	-0.686759	-0.700008	-0.701474	-0.0575866	1.43539	0.689672	0.497784
CITED2	-0.774073	-0.937537	0.0128959	-0.0557882	-0.298818	-0.453377	1.53806	1.10953	1.58376	1.71155
RBBP6	-0.614101	-0.693351	-0.509021	-0.553354	-0.491759	-0.586145	1.02511	1.7505	0.982644	2.2454
MFGE8	-0.432117	-0.280973	-0.390258	-0.170398	0.196913	-0.642842	1.6354	0.740872	1.23156	1.65929
MMP10	-0.571677	-0.570359	-0.517958	-0.46285	-0.584269	-0.585398	-0.507555	0.331027	0.292136	1.06456
ISM2	-0.424884	-0.427594	-0.413874	-0.420305	-0.428275	-0.428275	2.77368	1.04715	-0.409496	-0.422755
NAMPT	-0.961099	-0.99252	-0.832611	-0.845442	-0.835979	-0.807776	1.28449	1.07477	1.39031	1.06876
H19	0.547186	0.424249	-0.398318	-0.353812	-1.05702	-1.11979	2.56599	0.620548	0.886669	0.95295
PIM1	-0.528001	-0.572124	-0.50557	-0.452848	-0.781293	-0.921699	1.07818	1.27785	1.29235	1.56187
HLA-G	-0.433774	-0.437022	-0.425996	-0.426894	-0.432313	-0.433915	2.77269	1.28147	-0.41451	-0.430328
IER3	-0.858508	-0.810391	-0.49701	-0.476324	-0.748266	-0.781194	-0.115596	1.15775	-0.133989	0.247259
CCN1	-0.806063	-0.79634	-0.586546	-0.549853	-0.738337	-0.679098	-0.11254	0.709022	0.661946	0.366402
FOSL2	-0.593293	-0.763949	-0.0624232	-0.108939	-0.355864	-0.361256	0.651929	0.905891	1.69974	1.71184
SOD2	-1.61388	-1.68769	-1.07906	-0.998292	-1.09923	-0.801913	0.819026	0.434321	1.14775	1.14642
ATP6V0C	-0.604775	-0.916928	-0.750129	-0.62683	-0.729658	-0.879763	1.63517	0.976663	1.00768	1.01445
BAMBI	-0.863491	-0.868326	-0.77497	-0.733949	-0.64807	-0.659237	0.318532	0.72999	1.31006	1.62221
LY6E	-0.252327	0.156538	-0.760595	-0.637079	-0.383257	-1.24152	2.19335	1.70698	0.556918	0.436684
IGFBP2	-0.316216	0.592325	-0.261607	0.114659	0.51639	-1.07197	0.977613	1.00562	1.37213	1.34692
MXRA7	-0.699815	-0.993442	-0.560549	-0.493579	0.325325	0.356356	1.88484	0.77298	0.942837	1.22302
CD82	-0.522389	-0.330257	-0.184431	-0.142924	-0.42399	-0.577244	2.42888	1.08926	1.18295	0.904263
ZNF331	-0.740355	-0.791382	-0.630547	-0.667764	-0.621719	-0.592671	0.296672	1.27479	2.15257	1.79985
TNFAIP3	-0.787763	-0.802282	-0.840665	-0.839306	-0.727603	-0.752242	1.5987	1.28131	0.72757	0.644297
EIF4A3	-0.642209	-0.568613	-0.689858	-0.558507	-0.418114	-0.432147	0.252043	2.77546	1.0885	0.542942
HES4	-0.783893	-0.655784	-0.759724	-0.751823	-0.647822	-0.794201	1.91791	1.29371	-0.0975714	0.122711
METRNL	-0.643791	-0.665378	-0.694339	-0.665876	-0.639872	-0.701082	1.11864	1.89092	1.24039	0.940859
CTSD	-0.330792	-0.25293	-0.242961	-0.274039	-0.210955	-0.851105	1.96871	1.42045	0.773333	1.12993
MCL1	-0.517655	-0.665558	-0.719517	-0.671216	-0.675324	-0.712854	0.68721	1.08168	1.44236	1.01785
PPDPF	-0.639315	-0.962469	-0.957997	-0.903223	-0.156471	-0.390201	2.15336	0.421784	0.638327	0.681175
CD151	-0.605327	-0.494586	-0.299876	-0.097112	-0.202201	-0.841985	1.64864	1.16045	1.0694	1.14044
PNRC1	-0.663736	-0.596301	-0.737509	-0.623137	-0.642955	-0.777754	0.672112	1.18825	2.17058	1.46913
ZFAND5	-1.08219	-1.21957	-0.615395	-0.699558	-0.0216423	-0.0775659	1.32591	1.25253	1.54427	1.73179
EFEMP1	-0.98434	-1.07981	0.366772	0.225566	-1.13782	-0.976967	0.686234	1.01699	1.28391	1.0433
NPW	-0.617064	-0.305358	-0.524927	-0.256574	0.0609029	-0.711002	1.73914	1.48287	1.34548	1.85538
PIM3	-0.789179	-0.657615	-0.801441	-0.736386	-0.812373	-0.981697	1.69236	1.63697	0.28208	0.193519
FKBP8	-0.809526	-0.67759	-0.84493	-0.732204	-0.744819	-0.919446	1.3727	1.25124	0.982102	0.893175
CHSY1	-0.295551	-0.387936	0.13957	0.094258	-0.148194	-0.223126	0.664133	0.987223	1.78953	1.74396
SGK1	-1.42461	-1.50407	-0.212647	-0.24997	-0.583157	-0.394709	0.753425	0.438205	2.19929	1.92106
ADAMTS5	-0.190604	-0.276876	0.0325759	-0.0234589	0.300227	0.291473	0.658848	0.79752	1.55483	2.02792
SPOCK2	-0.640091	-0.651707	0.245662	0.250231	-0.328718	-0.463482	0.877157	1.00254	1.78314	2.45678
BHLHE40	-0.367841	-0.447352	-0.679441	-0.736125	-0.510807	-0.561345	0.561196	0.659285	1.26438	1.12487
ZFP36L2	-0.529439	-0.708057	-1.03866	-0.970271	-0.892236	-0.823151	-0.7416	1.25918	1.21684	1.48106
DUSP2	-0.688525	-0.603889	-0.796527	-0.76582	-0.752781	-0.789233	0.69502	2.06108	1.0162	0.879904
RGS2	-1.01596	-1.02431	0.329099	0.213291	0.628081	0.669633	0.934243	1.01441	1.78536	1.01257
KLF6	-0.535301	-0.890799	-1.34243	-1.20666	-0.957008	-0.778432	0.922676	1.18039	0.435567	0.977544
GANAB	-0.729378	-0.67575	-0.796923	-0.628213	-0.721304	-0.967884	1.20663	1.15165	1.23861	1.06974
SEMA7A	-0.604934	-0.627853	0.0375842	0.118952	-0.703418	-0.751168	1.59479	0.429412	2.02708	2.40443
BTG2	-0.698819	-0.714042	-0.622499	-0.581698	-0.569803	-0.518893	-0.16874	1.00786	1.26719	0.780166
ING1	-0.383241	-0.339784	0.284417	0.178303	0.173756	0.0603092	0.746167	1.30144	1.72966	1.56083
LDLR	-0.414474	-0.436414	-0.252334	-0.290856	-0.268103	-0.28931	1.73386	1.35228	1.81632	0.835414
GRINA	-0.727054	-0.562706	-0.738973	-0.564934	-0.465816	-1.13744	1.80149	1.37772	0.727602	0.412609
METRN	-0.913974	-0.0192412	-0.0250181	0.30603	-0.069413	-1.27122	1.51822	1.48364	1.32682	1.12416
FXYD1	-0.681046	-0.592417	-0.723987	-0.476247	-0.646085	-0.876604	1.8517	1.9947	1.38509	1.1161
SAT1	-0.481919	-0.403277	0.575002	0.425435	0.100992	0.0891106	0.977833	0.825078	1.16712	1.37111
TNFRSF21	-0.596195	-0.703809	0.184968	0.0418414	-0.0464614	-0.176834	0.798947	0.941799	2.04707	1.81078
GLUL	-0.636269	-0.670807	0.49621	0.330258	-0.209408	-0.205598	1.64299	1.05216	1.34804	1.17773
IFI27	-0.446089	-0.265998	-0.500251	-0.644118	-0.156349	0.101368	2.15534	2.01266	-0.02017	-0.273959
ZFP36L1	-0.313199	-0.594526	-0.795799	-0.753115	-0.872032	-0.896463	0.342924	0.286047	1.5805	1.39191
LGALS9	-0.241493	-0.00907449	-0.43083	-0.273058	0.0261426	-0.577147	0.322495	1.33179	1.16201	1.39581
CARHSP1	-0.493427	0.0724787	-0.618889	-0.480883	-0.0616733	-0.927324	0.882927	1.7667	1.15763	0.498522
TAF10	-0.549865	-0.508993	-0.772022	-0.547458	-0.612992	-0.814931	1.37469	1.40243	0.866177	0.524743
CLEC3B	-0.571729	-0.571764	-0.610534	-0.558254	-0.657253	-0.643176	0.00296491	1.36757	2.3907	1.89772
FAM89A	-0.285318	-0.233186	0.437083	0.349188	0.446963	0.191847	1.12159	0.920615	1.76738	1.48989
VASN	-0.160837	-0.27439	0.0277361	0.0682378	-0.0793487	-0.236385	1.7503	1.36539	1.12309	1.76263
TGFB1	-0.66861	-0.801058	-0.819431	-0.758604	-0.711256	-0.736122	1.36701	1.39868	1.03269	0.909087
GPR183	-0.767534	-0.782819	-0.766735	-0.76774	-0.576328	-0.583645	0.6166	1.65182	1.89663	1.19661
CSRNP1	-0.83457	-0.813614	-0.850565	-0.8198	-0.766692	-0.827419	0.703598	1.38225	0.862416	0.602958
NDRG1	-0.962995	-0.816228	-0.101423	-0.201602	-0.168408	-0.492314	1.24239	1.41606	1.57424	1.61083
MXRA8	-0.119574	-0.116899	-0.250854	-0.169207	-0.239886	-0.855281	1.09684	0.521588	1.07328	1.75684
GEM	-0.888959	-0.880873	-0.886583	-0.861464	-0.861748	-0.820226	0.519318	1.13182	0.312355	0.550793
TLE5	-0.345368	0.1438	-0.345075	-0.136553	0.020592	-1.13304	1.33982	1.04344	1.26809	1.25353
FTH1	-1.057	-0.62817	-0.366369	-0.283902	-0.458538	-1.13153	1.28252	1.84823	0.138636	0.534559
BSG	-0.822663	-0.339362	0.197899	0.195588	-0.0272061	-0.808989	1.29992	1.68131	1.19432	1.4834
AREG	-0.658976	-0.64733	-0.655391	-0.664088	-0.644919	-0.648724	-0.45735	2.23252	1.38249	1.67935
UBC	-0.429086	-0.592881	-0.190968	-0.204437	-0.879638	-0.489091	1.80208	1.1187	0.194218	0.64173
PFKFB3	-0.7153	-0.76497	-0.686103	-0.60435	-0.513988	-0.702281	0.622323	1.08888	0.976277	1.18568
NECTIN2	-0.725053	-0.722857	-0.0487701	0.0638505	-0.365119	-0.803071	1.27498	1.454	0.803447	0.885081
NID2	-0.693393	-0.710557	0.648219	0.48783	0.509902	0.266419	0.983966	0.848547	1.71476	1.67823
PBXIP1	-0.488415	-0.558469	-0.0138159	0.0463793	-0.459314	-0.545907	-0.136685	1.05334	1.32407	2.2445
CXCL8	-0.537651	-0.527578	-0.538476	-0.525508	-0.549738	-0.539004	2.78382	0.708826	-0.382689	-0.169837
CHCHD10	-0.513949	-0.796314	-1.13054	-0.765442	-1.0725	-1.20078	1.27656	1.71477	0.992802	0.303464
CD7	-0.380492	-0.310898	-0.590285	-0.468869	-0.45262	-0.854293	0.616587	1.75405	0.573397	1.44107
NFIL3	-1.0101	-0.999906	-0.600378	-0.559136	-0.361158	-0.261116	0.947837	1.076	1.85285	1.65847
ATP13A3	-0.584394	-0.708642	1.0199	0.795493	0.0146211	-0.115872	0.840597	0.643056	1.59401	2.31972
TFRC	-0.410574	-0.31224	-0.462513	-0.412986	-0.619249	-0.609216	0.222765	1.64343	1.76078	1.69812
INAFM1	-0.636304	-0.553824	-0.19605	-0.109101	0.0207882	-0.305507	0.396409	1.52527	0.914306	1.18239
CFL1	-0.103349	0.654322	-0.592364	-0.353921	0.181442	-1.49803	0.738608	1.16234	0.969666	0.442089
GDF15	-0.856272	-0.784639	-0.872908	-0.86569	-0.854293	-0.817347	0.997441	1.07065	-0.358315	-0.176334
APOE	-1.11118	-0.666136	0.00499341	0.273343	-1.26715	-1.07754	-1.43824	2.40436	0.721017	0.946318
TSKU	-0.377701	-0.169211	-0.607589	-0.583392	0.00870003	-0.306512	1.66165	2.09476	0.700324	0.166893
ZC3H12A	-0.646928	-0.578216	-0.528651	-0.494896	-0.46331	-0.669727	1.93987	1.71141	1.35431	0.860045
BRI3	-0.634076	-0.291877	-0.982816	-0.806171	-0.0493695	-0.730396	2.31778	1.21989	0.189059	-0.0594763
TMEM132A	-0.71503	-0.680015	-0.713473	-0.658514	-0.721608	-0.787174	0.390944	0.958198	0.50855	1.10645
PRDM1	-0.22104	-0.268264	0.100194	0.0116771	0.0754251	0.0217523	0.523247	0.672547	1.85182	1.878
TSPO	-0.118663	0.151852	0.147652	0.14091	0.226916	-0.249143	0.88667	1.26125	1.58974	1.25302
RASGRP2	-0.452737	-0.298917	0.633842	0.6439	0.807847	0.347088	1.12669	1.81938	1.21262	0.791407
ETS2	-1.50381	-1.46262	-1.02323	-1.03242	-0.892161	-0.755347	1.93418	1.46565	0.0150214	0.240583
NR4A3	-0.686234	-0.707548	-0.602365	-0.676398	-0.59777	-0.65367	0.34408	2.81853	0.806104	0.349091
GGT5	-0.701462	-0.716918	0.288704	0.457562	-0.407031	-0.630033	1.60931	1.6297	1.27437	0.937779
CDKN1A	-0.671332	-0.639339	-0.67223	-0.679133	-0.726867	-0.820102	1.11967	0.786387	0.659823	0.314464
VEGFA	-0.55954	-0.645111	-0.528527	-0.60121	-1.2332	-1.12624	1.88018	0.839366	1.43478	1.07372
CXCR4	-1.13747	-1.17113	-0.665468	-0.463933	-0.952198	-0.83884	-0.234049	1.25044	0.770315	0.625314
MAFF	-0.896798	-0.861071	-0.722508	-0.675062	-0.842034	-0.770959	0.578872	1.33072	0.138867	0.289496
RNF152	-0.725439	-0.804688	-0.738317	-0.709131	-0.553409	-0.592482	0.174823	0.035617	1.94454	2.01975
SLC40A1	-0.370173	-0.264622	-0.118869	-0.138957	0.658741	0.302252	0.747196	0.364744	2.0942	2.38989
PAMR1	-0.576828	-0.622564	0.57022	0.490023	-0.0992443	0.0007379	1.27847	0.815865	0.880651	0.955323
GNB2	-0.369197	0.0741516	-0.589996	-0.25478	-0.0376157	-1.61313	0.68161	1.42795	1.05976	0.685595
NIBAN2	-0.870456	-0.938045	-0.622175	-0.51299	-0.645924	-1.00635	1.62598	0.779009	1.0887	1.0634
ADAMTS4	-0.565536	-0.593991	-0.50316	-0.395726	-0.770104	-0.780817	0.233802	2.08735	0.570255	0.760915
HBEGF	-0.768147	-0.798908	-0.695272	-0.684919	-0.732482	-0.737288	0.00626922	1.65571	2.36584	0.937133
CREM	-0.980255	-0.85791	-0.829134	-0.891772	-0.351824	-0.392588	0.747193	2.05474	1.6728	0.813312
ARRDC3	-0.852408	-0.9201	-0.770911	-0.800022	-0.72032	-0.602182	1.17244	-0.0489832	1.15765	1.52098
HLA-DRB1	-0.607171	-0.637928	-1.04569	-0.841477	0.721247	0.824353	1.09522	1.89426	0.664199	0.479306
TBX3	-0.542977	-0.63508	-0.409593	-0.396645	-0.341449	-0.485488	0.276557	1.16614	1.65945	2.04436
PDE4B	-0.700216	-0.75886	-0.314533	-0.341775	-0.671853	-0.530595	2.24546	1.28484	1.10033	2.00199
AL162584.1	-0.534666	-0.717722	-0.586881	-0.217861	-0.328862	-0.470307	-0.292453	0.297846	1.78009	2.40839
LVRN	-0.408162	-0.414704	-0.420511	-0.42191	-0.421208	-0.414017	2.91875	1.1492	-0.424112	-0.40806
SUN2	-0.0940512	-0.0260273	-0.141953	0.0216314	-0.0322956	-0.566886	1.09178	1.0162	1.36224	2.05002
ECE1	-0.127432	0.440676	-0.228152	-0.018078	0.144263	-0.783116	0.844274	1.24594	1.29932	1.73035
PLD3	-0.339459	-0.0322758	0.317461	0.614793	0.501599	-0.702978	1.3391	0.331358	1.55246	1.97403
BASP1	0.274097	0.377653	-0.290293	-0.18501	0.0087755	-0.287268	0.812552	1.23568	1.51494	1.47604
C1QC	0.0494189	-0.0198615	-0.499609	-0.242327	0.52658	0.0117718	1.92964	1.55148	0.804854	0.147392
SOX4	-0.726852	-0.760681	-0.627091	-0.565029	-0.727764	-0.693999	-0.592656	-0.0651352	0.675591	1.92273
NEAT1	-0.281992	-1.02464	-0.346533	-0.292853	-0.0723661	0.185442	0.689046	0.259824	1.26456	2.0362
S100P	-0.405654	-0.398747	-0.390465	-0.367926	-0.422325	-0.388252	3.08468	0.719769	-0.403275	-0.414776
SEC61A1	-0.756279	-0.0435849	-0.268607	0.0153209	-0.432403	-1.59234	0.981636	1.12727	0.860985	0.99079
HSP90AA1	-0.717004	-0.941231	-0.807261	-0.850706	-0.71264	-0.658891	2.2242	0.429217	-0.449318	-0.389041
HILPDA	-0.823091	-0.611428	-0.500795	-0.500255	-0.788237	-0.794301	1.73701	1.10233	1.42949	0.856056
PRLR	-0.429791	-0.526281	0.842248	0.680328	0.534137	0.498991	0.549985	0.531233	1.59459	1.87472
HERPUD1	-0.925365	-0.92388	-0.704436	-0.638209	-0.625619	-0.572267	2.95761	0.304974	-0.174498	0.148924
CALR	-0.140275	-0.190284	-0.0921156	0.0588887	-0.91945	-1.3648	1.84972	0.322269	0.783325	0.987785
C1QTNF1	-0.127284	-0.00447179	0.115204	0.338885	-0.172712	-0.722746	1.77888	1.06337	1.16961	1.11738
TSPAN9	-0.732507	-0.666366	-0.298532	-0.241353	-0.34998	-0.735277	0.378919	0.460644	1.66107	2.14208
SPHK1	-0.795371	-0.785369	-0.72931	-0.65801	-0.615531	-0.577977	-0.0961703	1.48687	0.0230135	0.611194
GAS1	-0.0399782	-0.152059	0.509483	0.368555	0.519045	0.405918	0.297029	1.92453	1.29914	1.06054
ABHD17A	-0.553567	-0.571048	-0.826744	-0.597063	-0.743787	-1.08659	0.876823	1.26579	1.24295	1.07237
CGA	-0.518346	-0.512484	-0.492892	-0.490398	-0.48559	-0.386214	1.76888	2.8148	-0.513731	-0.521911
LAMP1	0.0110926	-0.479033	-0.227083	-0.133075	-0.535771	-0.404333	1.65164	0.313345	1.37557	1.58036
OLFML3	-0.385889	-0.369143	0.0966044	0.0615791	0.849316	0.868823	-0.45316	1.30316	2.09402	1.47982
TRIB1	-0.834907	-0.889667	-0.820404	-0.719398	-0.613962	-0.625705	0.0929676	1.54267	1.37833	0.709399
PER1	-0.733504	-0.728804	-0.855175	-0.839568	-0.391976	-0.583463	2.21072	0.785937	0.804802	0.929711
CLU	-1.43607	-1.31552	0.518962	0.61	-1.80958	-1.7948	-0.462228	0.326466	0.0553557	1.5788
RIN2	-0.874001	-0.925386	-0.742415	-0.668697	-0.167238	-0.241003	0.172096	0.40708	0.825027	1.84558
BST2	-0.687892	-0.0254021	-0.527862	-0.367163	-0.215686	-1.20508	1.27473	1.77917	0.853074	0.613332
EMD	-0.601211	-0.767545	-0.846554	-0.729573	-0.790166	-0.873616	1.8954	0.789905	0.810906	0.666835
ZNF683	-0.460942	-0.47811	-0.526373	-0.513978	-0.504286	-0.508745	-0.538151	0.418476	0.229285	3.26058
ARL4C	-0.78209	-0.80485	-0.932714	-0.803695	-0.699255	-0.769074	0.906418	1.89977	1.74086	0.766467
SERPINB2	-0.0733949	-0.0223877	0.291829	0.323862	0.493805	0.311164	0.0785822	1.58547	1.71614	2.48489
PRKCSH	-0.716242	-0.522099	-0.825274	-0.457272	-0.584125	-1.29949	0.935623	1.0997	1.04074	0.915984
CCN2	-1.08158	-1.17122	-0.0422428	-0.0929438	-0.604093	-0.565782	0.559137	0.334156	0.414219	0.95296
ARHGDIA	-0.127924	-0.269681	-0.61593	-0.420988	-0.431876	-1.2218	1.19721	1.12744	1.05797	0.620418
MDK	-0.622649	-0.21969	-0.808099	-0.664385	-0.892305	-1.32819	-0.795417	0.0797371	0.320433	1.49752
GJA1	0.0907635	-0.190299	0.410523	0.271506	0.3648	0.299331	0.0270425	0.619835	1.88385	2.12546
SLC7A5	-0.648468	-0.582371	-0.843669	-0.756035	-0.782851	-0.822322	1.54026	1.42899	0.576869	1.1444
PRXL2A	-1.68213	-1.66958	-0.47553	-0.46675	-1.02389	-0.806197	-0.382762	0.831126	0.800704	0.155221
GNA13	-0.416066	-0.726729	-0.679704	-0.586292	-0.469192	-0.384885	0.886261	1.02822	1.87816	1.81183
IER5	-0.363334	-0.374571	-0.532596	-0.528355	-0.441103	-0.443302	2.39255	0.946664	-0.212002	0.034896
HIF1A	-1.43974	-1.66577	-0.900734	-0.727731	-0.909793	-0.678345	-0.657713	0.239105	1.13937	1.37239
HSPA6	-0.440643	-0.42317	-0.390118	-0.40889	-0.407987	-0.430201	2.34317	0.331329	-0.456927	-0.157226
SPSB1	-0.715239	-0.641192	-0.135351	-0.131204	-0.361636	-0.518086	1.83918	1.43361	0.04921	-0.058547
SLC5A3	-0.232242	-0.367605	0.140405	0.00937955	0.0178575	-0.140522	1.77179	0.673266	1.59633	1.93879
ABTB2	-0.726486	-0.63092	-0.440686	-0.453526	0.0512143	-0.173832	0.919517	1.74672	1.6607	1.61108
MAP3K8	-1.14178	-1.04388	-0.772361	-0.758684	-0.680109	-0.626216	0.57547	1.54898	1.33649	1.97007
SQSTM1	-0.623069	-0.67763	-0.222892	-0.227188	-0.336696	-0.185836	2.90231	1.03791	-0.383649	-0.291538
EVA1B	-0.508627	-0.316296	-0.789873	-0.565781	-0.375202	-1.08858	1.72732	1.67257	0.302354	0.134314
PSMD3	-0.705327	-0.381719	-0.705533	-0.408431	-0.410147	-1.05183	1.15302	1.49712	1.25733	0.883311
GABARAPL1	-2.15496	-1.89743	-0.378953	-0.171355	-0.697398	-0.615433	-0.10399	1.09514	0.354868	1.18158
IER5L	-0.824694	-0.670569	-0.849003	-0.696563	-0.82027	-0.919066	0.945249	1.61412	0.421116	0.295607
UBALD2	-0.499019	-0.64929	-0.74313	-0.616872	-0.680135	-0.693018	0.537079	1.00827	0.996711	1.21482
CD83	-0.673386	-0.68622	-0.701199	-0.757124	-0.69731	-0.704729	1.83089	1.69793	-0.0592196	0.0121318
IRF2BP2	-0.828599	-0.939081	-1.15741	-1.02483	-0.325384	-0.195955	0.67401	0.678517	1.17629	1.46024
RND3	-0.358154	-0.414749	-0.268583	-0.383236	-0.0378651	0.0270264	2.35624	0.960609	0.831936	0.402929
SERPINH1	0.172362	0.0348887	-0.947228	-0.701434	-0.927669	-1.09262	1.52709	0.753095	-0.0992445	-0.0453462
TYMP	-0.347879	0.1102	-0.670293	-0.470201	-0.292417	-0.858224	2.18744	1.44859	0.453954	0.0862904
CHPF	-1.21182	-0.891196	-0.0228853	0.161976	0.12333	-0.756041	2.25244	1.07197	-0.81765	0.910391
C1QA	0.392094	0.415957	-0.333652	-0.353811	0.709096	0.407931	1.72706	1.31982	0.78104	-0.0654872
RGS16	-0.794615	-0.761808	-0.532337	-0.472221	-0.877194	-0.707525	0.271932	1.15203	2.43733	0.640014
BGLAP	-0.598417	-0.586507	-0.247531	-0.241691	-0.494398	-0.449994	-0.668319	0.691863	0.696287	3.12729
APOC1	-1.09	-1.32015	0.44591	0.774414	-1.14015	-0.998647	-0.991676	2.93623	0.600766	0.0575965
CEMIP	-0.627001	-0.627359	-0.463219	-0.439216	-0.66848	-0.622018	-0.565198	0.404049	0.429121	1.14704
ELL2	-0.927226	-1.05849	-0.0945483	-0.144228	-0.331435	-0.338107	1.55423	1.04808	0.905526	1.541
TFPI	-0.105227	-0.190708	0.699412	0.434955	0.29026	0.245361	1.6067	0.458308	1.38733	1.73101
ABHD5	-0.768448	-0.688438	0.636186	0.487063	-0.14645	-0.186323	0.80281	0.601976	1.9698	1.91083
EIF5A	0.0423463	0.112752	-0.853159	-0.655655	-0.439459	-1.06021	1.61999	0.287441	1.61099	0.950278
IFI30	-0.00235288	-0.0223147	-0.526436	-0.303868	0.363956	0.287575	1.95773	2.12243	0.561478	-0.51995
TRMT44	-0.480562	-0.258175	0.156601	0.19699	0.0526622	-0.0834566	0.904131	2.69898	1.11661	0.994812
MAP3K5	-0.868977	-1.0749	-0.51356	-0.549154	-0.362459	-0.146306	0.802879	0.0647056	1.9294	2.11124
PPP1R14B	-0.50228	0.319684	-1.27932	-0.926722	-0.649688	-1.33901	0.170971	1.19467	0.73752	0.11436
C4orf48	-0.401107	-0.273012	-0.53906	0.380908	0.0493637	-0.972232	2.08428	1.2467	0.962986	0.0496801
CDC34	-0.876781	-0.510156	-0.742741	-0.621728	-0.728125	-1.12025	1.12957	1.22059	0.43796	0.353461
GZMB	0.123381	0.198454	0.370113	0.290253	0.536683	0.557959	-0.230615	2.07331	0.990265	1.05943
UGDH	-0.293925	-0.573338	0.696125	0.624868	0.406751	0.242059	2.30416	0.599446	1.33481	1.21218
PHLDA2	-0.481472	-0.463988	-0.412929	-0.435409	-0.40312	-0.451576	2.72152	1.12757	-0.439516	-0.49614
HSPH1	-0.510035	-0.597192	-0.635084	-0.644426	-0.6117	-0.499427	2.4007	0.249126	-0.484699	0.0173645
LAIR2	-0.337325	-0.343614	-0.402345	-0.402468	-0.286823	-0.321497	3.54735	0.412085	-0.359618	-0.430886
SPI1	-0.509224	-0.552219	-0.716658	-0.50087	-0.280171	-0.529445	1.64425	1.83119	1.08008	0.416476
DRAP1	-0.468265	0.528872	-0.612509	-0.137455	0.112317	-1.38002	1.17088	1.79137	0.520925	-0.0277174
RAB5C	-0.757301	0.295449	-0.796922	-0.557473	0.0741225	-1.40436	1.268	1.18197	0.874237	0.526973
SCARB1	-0.612701	-0.639763	-0.134292	-0.12879	-0.329499	-0.556198	2.35131	1.55897	0.315746	1.52011
PLA2G7	-0.41984	-0.38813	0.0868773	-0.0814268	0.761099	0.498168	-0.109272	1.59387	1.74782	2.17988
RDH10	-0.13813	-0.179966	-0.330732	-0.347451	-0.865114	-0.778508	0.213769	1.13321	1.60269	1.16391
HTRA3	-0.393564	-0.266	-0.420992	-0.334548	-0.967789	-1.11823	1.31123	1.37935	-0.0441943	0.789538
EPN1	-0.786989	-0.563613	-1.00315	-0.620017	-0.658822	-1.17102	0.991621	1.2564	0.667142	0.475557
FADS3	-0.477627	-0.358817	0.476317	0.629342	0.189395	-0.442262	2.29183	1.17464	0.986802	0.664656
QSOX1	-0.585856	-0.569289	0.00916538	0.00401251	-0.154758	-0.272729	2.7831	1.05287	-0.350945	-0.327156
XCL1	-0.233176	-0.100776	-0.263499	-0.120068	-0.587773	-0.622812	-0.275627	2.72012	-0.234388	1.31915
ARC	-0.535037	-0.38768	-0.603824	-0.596666	-0.529722	-0.64388	0.884468	3.25728	0.185628	-0.236209
CBX4	-0.631572	-0.761444	-0.537616	-0.452679	-0.464486	-0.563865	1.14227	0.940263	1.7867	2.20878
SMOX	-0.442281	-0.390735	0.432586	0.560577	0.374277	0.0318906	1.24977	2.15678	1.10408	0.625841
ALDH1A1	-0.540074	-0.461281	-0.4736	-0.487621	-0.884371	-0.545137	-1.45841	1.4141	1.44283	1.65298
TNFRSF12A	-0.769077	-0.50755	-0.407867	-0.199301	-0.472842	-0.904197	1.42517	0.772719	-0.314622	-0.0186518
BTG1	-0.320662	-0.252443	-1.26199	-1.26899	-0.860881	-0.924568	0.551391	0.440946	1.42669	1.6581
ADRA2C	-0.300489	-0.0689382	-0.977351	-0.678043	0.0181892	-0.512769	2.3749	1.06533	0.438527	-0.0728743
EPYC	-0.715618	-0.719023	-0.24409	-0.278664	-0.577194	-0.613961	2.46137	0.474398	-0.0614419	0.880655
TNFRSF1B	0.131798	0.0665337	-0.32504	-0.274855	0.0949028	-0.10169	1.36903	1.54141	1.38941	1.23889
TSC22D4	-0.579608	-0.310132	-0.577467	-0.333903	-0.169346	-1.14318	1.42769	1.20913	1.25373	0.744588
PLAUR	-0.630597	-0.350984	-0.0765321	-0.0690374	0.269648	0.246154	0.939898	1.29863	1.3272	1.05874
MKNK2	-0.676881	-0.531142	-0.80721	-0.803897	-0.64487	-0.688359	2.40908	0.807347	0.272714	0.220032
NBL1	-0.279182	-0.411494	-1.02162	-0.929811	-0.739518	-0.846555	0.297518	0.759161	0.227464	0.361024
RAB18	-1.11797	-1.21441	1.13426	0.828387	0.370173	0.303598	1.27462	0.0847637	1.8709	1.64611
F3	-0.783725	-0.689268	0.67816	0.786477	0.139243	-0.076518	1.9355	0.715835	0.6364	0.659183
UBE2M	-0.528346	-0.394515	-0.658245	-0.403678	-0.823423	-1.38531	1.54056	1.08022	1.14492	0.887972
DAXX	0.0363278	0.127265	-0.999727	-1.01829	-0.242563	-0.206424	0.504336	1.28494	1.38414	1.41785
VAT1	-0.803285	-0.603955	-0.864622	-0.751797	-0.692122	-0.723155	0.112805	0.528112	0.58493	1.02873
MIDN	-0.338408	-0.537542	-0.864518	-0.747584	-0.859753	-0.874491	0.458271	1.76429	0.880488	0.349431
HSPB6	0.586889	0.364378	-0.142571	0.146595	-0.176868	-0.755962	2.03744	0.29886	0.85314	1.36372
FN1	-0.719009	-0.681936	0.201207	0.0643223	-0.208662	-0.0173763	2.90237	0.780812	-0.672859	-0.111989
SLC16A3	-0.46788	-0.337251	-0.326051	-0.134794	-0.266182	-0.748281	2.80536	0.672982	0.23287	0.494505
MAFK	-0.885521	-0.834581	-0.859731	-0.708237	-0.631611	-0.669103	0.586708	0.938407	0.938723	0.760537
FLT1	-0.6856	-0.741653	-0.251665	-0.33378	-0.725864	-0.540256	3.15756	0.91524	-0.582956	-0.235816
ERN1	-1.61246	-1.66369	-0.979528	-0.7432	-1.17255	-0.859331	0.933312	1.24106	0.210998	0.383814
PLCD1	0.212676	0.0364041	-0.144676	-0.105104	-0.176863	-0.341297	0.195408	2.16814	1.87926	1.39736
NFKBIZ	-0.953729	-0.962541	-0.437205	-0.291084	-0.344941	-0.199111	0.776158	0.955244	1.82465	0.740392
FKBP2	-1.16977	-0.772558	-0.856584	-0.462679	-0.318762	-0.877754	2.25027	1.13739	0.741637	-0.339918
ADAM12	-0.726769	-0.6998	0.0386544	-0.155849	-0.648969	-0.655055	2.99802	1.49158	-0.552805	-0.175296
PPP1R14A	-0.575289	-0.0397434	-0.901758	-0.828631	-0.890457	-1.25742	-1.05212	2.2755	0.819732	-0.368722
BAG3	-0.600312	-0.581184	-0.438136	-0.402504	-0.435356	-0.426939	2.26047	0.319153	-0.376909	-0.309431
BRD2	-0.641387	-0.668673	-0.914616	-0.631126	-0.229024	-1.12846	2.03427	0.804321	0.435255	0.9418
HNRNPL	-0.175209	-0.652658	-0.880838	-0.90566	-1.01375	-0.680303	1.40887	0.0992977	1.70924	1.39584
SPP1	-0.405085	-0.447779	-0.216082	-0.229253	-0.900878	-0.736155	3.42555	1.74053	-0.500411	-1.16497
AC027288.3	0.0102861	-0.0295147	-0.292597	-0.105275	0.0765571	-0.206181	0.337534	0.236914	2.34384	1.91486
HLA-DQB1	-0.60487	-0.678408	-1.02051	-0.855918	0.926857	0.821699	0.799438	2.0176	0.410152	0.713601
BCAR1	-0.882665	-0.456575	-0.497238	-0.336004	-0.681965	-0.69459	1.3362	1.9344	-0.138161	-0.0124919
VWA1	-0.199647	-0.0284737	0.246138	0.525505	-0.317789	-0.763666	2.45101	1.02702	1.22342	0.768213
ABCA1	-0.298884	-0.504433	-0.489796	-0.354151	-0.595466	-0.295143	1.62573	0.938426	1.94021	1.37234
PLAGL1	-0.448309	-0.374561	0.052477	0.0149291	0.178079	0.0186901	-0.171877	0.687983	1.56451	2.42024
FCGR3A	-0.67129	-0.810415	0.508375	0.402561	-0.637037	-0.492306	2.18453	1.08039	0.559973	0.917236
FSTL3	-0.476163	-0.361823	-0.247627	-0.238991	-0.541398	-0.610468	2.85257	1.26049	-0.52874	-0.512464
HTR2B	-0.650431	-0.666524	0.371363	0.317987	0.576626	0.484799	-0.847084	1.13373	1.77522	2.54943
HSPG2	0.0319681	-0.183585	-0.353113	-0.118282	-0.511901	-0.915984	2.42246	0.413844	-0.069018	0.518938
LOX	-0.524795	-0.535346	0.361498	0.266926	0.475176	0.372585	-0.104765	0.503671	1.68601	2.61054
HPGD	-0.305643	-0.296606	-0.407797	-0.388742	-0.376843	-0.42385	3.04688	1.12098	-0.385794	-0.297297
KCNK3	-0.309191	-0.301275	0.416246	0.474472	0.344241	0.0408387	0.545535	1.24704	2.03042	1.64817
INSIG1	-0.593679	-0.538058	-0.648208	-0.631118	-0.584958	-0.530434	3.05693	0.0848011	0.552105	0.236471
ABI3BP	-0.383801	-0.464302	0.534338	0.323901	0.299046	0.102078	3.31001	0.114887	0.276249	-0.188365
IGF1R	-0.84378	-0.94614	-0.796544	-0.703839	-0.918859	-0.791601	-0.111689	0.214429	0.986731	0.993163
FHL1	-0.483123	-0.420473	-0.316859	-0.264982	-0.574954	-0.489268	-1.04861	1.73035	2.02712	1.95024
CTSK	-1.04269	-0.887374	0.544665	0.393416	-0.869577	-0.46476	0.382539	-0.307247	-0.0866591	2.78639
SH2D2A	-0.0127619	0.0957927	-0.069677	0.0302503	-0.010731	-0.338663	0.227181	1.98716	1.46681	1.08096
AOC1	-0.705687	-0.707071	-0.540673	-0.564225	-0.828754	-0.722246	2.82104	-0.341453	-0.58364	-0.662964
MARCKSL1	-0.613959	-0.677621	-1.01577	-0.90153	-0.792926	-0.781826	-1.0516	0.324537	-0.0116278	0.717466
KRT19	-1.09962	-1.07343	-0.844627	-0.772559	-1.13047	-0.767073	1.48842	0.756154	-0.716931	-1.45103
BGN	-0.655061	-0.680141	-0.457338	-0.542846	-0.648807	-0.615885	2.45453	0.843816	-0.717335	-0.705145
CCL4L2	-0.409482	-0.257524	-0.619974	-0.630975	0.167327	0.215561	0.328601	2.60623	0.133191	-0.614914
ICAM1	-0.285951	-0.488689	-0.597453	-0.580661	-0.34273	-0.334209	2.25188	1.11944	-0.194938	0.0270177
TUBA1A	-0.141157	-0.136546	-0.726412	-0.632765	-0.749623	-0.43534	-1.50346	0.731146	0.66945	0.628952
SERPINE2	-0.227037	-0.188035	-0.594573	-0.522697	-0.571703	-0.439616	3.21659	0.891457	-0.62145	-0.617858
CCDC71L	-0.554691	-0.621787	-0.725837	-0.557205	-0.691335	-0.623996	-0.31505	0.616843	0.592273	0.29214
HBA2	-1.16851	-1.06386	-0.704962	-0.953381	-0.570865	-0.928821	-0.620601	0.938701	1.59642	-0.922717
TWISTNB	-0.285458	-0.29351	0.427626	0.317161	0.132853	0.270498	1.00708	-0.728587	2.56788	1.77059
PHLDA1	-0.396005	-0.451425	-0.848321	-0.890261	-0.529352	-0.49943	-0.202011	1.36822	1.19282	0.617851
HMOX1	-0.25819	-0.13176	-0.385052	-0.388763	-0.210086	-0.131479	3.14409	0.653069	-0.274413	-0.204829
PRUNE2	-0.812576	-0.800477	0.245979	0.214796	-0.450222	-0.441056	3.76135	0.263229	-0.692231	-0.600176
KRT8	-1.29288	-1.25488	-0.805162	-0.719985	-0.705375	-0.620673	2.07035	0.684853	-1.21915	-1.27002
HBB	-1.08087	-1.0233	-0.839444	-1.00657	-0.528147	-0.82735	-0.783254	0.603023	1.34594	-1.11967
Note: IZ, implantation zone; GZ, glandular-secretory zone

## Sheet: GZ
Table S3 The Z-scaled matrix of differentially expressed genes in GZ
	N59R1	N59R2	N56R1	N56R2	N65R1	N65R2	P4	P8	P9_1	P9_2
APCDD1	0.368541	0.280831	0.353899	0.354808	0.23267	0.115872	-0.374079	-1.94265	-1.06594	-1.74454
MT1G	1.60471	1.62736	1.38228	1.7216	0.871222	0.969699	-1.1828	-1.01715	-0.659493	-0.0651682
PLA2G2A	2.45227	2.56444	-0.148762	-0.0270748	1.12726	1.12363	-0.672354	-0.439838	-0.650241	-0.609168
S100A4	0.285961	0.172163	0.0678742	0.0742291	0.220479	0.145018	-0.26511	-2.33921	-0.806421	-2.21987
ALDH1A3	1.09926	0.955834	0.486991	0.617401	1.70855	1.71193	-0.997844	-1.08392	-0.801359	-1.21932
COL1A1	0.128733	-0.02696	0.330928	0.417112	0.296696	-0.25702	-0.90618	-1.79831	-0.335658	-0.886895
COL6A1	0.761279	0.499149	0.156349	0.394237	1.34521	0.809894	-0.565441	-1.49354	-0.716781	-1.56733
COL3A1	0.109373	-0.0168854	0.491778	0.4341	0.731621	0.616252	-1.25041	-1.53054	-0.584725	-0.539651
PTGDS	0.613699	0.656611	0.429734	0.652743	1.88626	1.20583	-0.106231	-1.90415	0.0368274	-1.87604
TCEAL4	0.880825	0.760207	0.432106	0.547502	1.0106	1.20359	-0.603391	-1.00618	-1.18348	-1.55952
EEF1B2	1.23795	1.41334	1.15859	1.12454	1.46257	1.4677	-0.976944	-0.337299	-0.773721	-0.909171
TMEM45A	-0.535674	-0.558384	0.415577	0.325636	-0.430015	-0.29846	0.232244	-2.13838	-0.856951	-2.03636
LAMB1	0.720104	0.706681	0.310858	0.452746	1.3736	1.45951	-0.881048	-0.912953	-0.778494	-0.846525
MME	1.22145	1.01936	-0.433538	-0.390878	2.27232	2.36533	-0.0510665	-0.934467	-0.831128	-0.938544
NACA	1.18623	1.37312	0.978915	0.933274	1.553	1.74508	-0.998664	-0.325293	-0.957287	-1.10357
AHCY	0.466075	0.426881	0.0270336	-0.0391176	0.246927	0.264943	-0.465114	-1.68624	-0.933777	-1.59895
NME2	1.05234	1.12612	1.05986	0.990993	0.987399	1.06128	-0.377013	-0.543658	-0.778789	-1.63271
PHLDB1	1.37131	1.20137	0.119909	0.286021	1.2119	1.10233	-0.395663	-1.09891	-1.34839	-1.44203
ID4	0.141062	0.143993	1.11212	1.03518	0.777628	0.909803	-1.48393	-1.57841	-0.299698	-1.30369
CYP4B1	1.65865	1.4605	0.169245	0.304769	0.0403206	0.0776578	-0.75644	-0.815512	-0.820142	-0.839976
SNHG29	1.56097	1.34979	0.969923	1.07144	1.05062	1.14914	-0.823589	-0.601398	-1.14683	-0.847781
IMPDH2	2.03491	1.7886	0.319327	0.331948	1.60979	1.45058	-0.585707	-0.84168	-0.849506	-1.00644
ANGPTL1	1.6194	1.64451	0.238409	0.442948	1.39211	1.45983	-1.08741	-1.22826	-1.0398	-1.27131
PEMT	1.02723	0.950316	0.0196009	0.219906	1.68146	1.55372	0.0773558	-1.25969	-1.38569	-1.55713
PLAC9	1.42383	1.34066	-0.368284	-0.0100128	1.86144	1.68924	-0.624612	-0.887377	-0.795012	-1.55419
MEDAG	0.754577	0.644004	0.170459	0.235962	0.914654	0.92856	-0.496302	-1.4549	-0.923311	-1.85063
SPARC	-0.145865	-0.39294	0.222312	0.240968	0.901259	0.660993	-0.256322	-2.02191	-1.02324	-1.52124
RACK1	1.60076	1.61115	0.593071	0.537933	1.55039	1.4475	-0.847594	0.497363	-0.776181	-0.689853
TXNIP	1.38163	1.42948	0.741527	0.792564	0.987663	1.28085	-0.173256	-1.46855	-0.271923	0.0117839
LAMA2	0.0175482	-0.0402674	0.654466	0.714484	0.840626	0.803454	-1.24644	-1.48258	-0.469312	-1.3162
CYB5A	0.610265	1.30503	1.64451	1.61126	1.37955	1.54675	-0.777594	-0.385234	-0.908818	-1.00513
EEF1A1	1.28494	1.17491	0.975069	0.955626	1.49543	1.56774	-1.65156	-0.0930754	-0.523281	0.0564398
UQCRB	1.25572	1.29604	1.09202	1.23527	1.21442	1.78316	-1.13194	-0.502518	-0.853096	-1.07976
GCSH	0.751161	1.15962	1.53762	1.61441	1.19094	1.54378	-0.6629	-1.27751	-0.706642	-1.28699
LDHB	1.49464	1.54861	0.837001	1.21609	1.22615	1.66094	-0.889155	-0.608974	-0.50892	-0.977951
UQCRH	0.603004	1.15151	1.44058	1.30577	1.21594	1.58585	-0.69599	-0.358507	-1.00762	-1.35271
ATP5F1A	1.07308	1.05787	0.733606	0.869988	0.929675	1.47898	-0.767371	-1.589	-0.701874	-1.28113
SELENOW	0.47809	0.784358	0.94951	1.0102	0.89114	0.7677	0.613518	-0.538389	-1.45791	-1.46397
FAU	1.03179	1.19805	0.751778	0.750302	0.998576	1.11362	-0.531662	0.510369	-1.10036	-1.36414
TPT1	0.751932	1.36136	1.91765	1.4787	0.831794	1.08875	-1.42844	0.263153	-0.323884	-0.508613
C12orf57	1.08409	1.22946	1.13357	1.13145	1.25711	1.14412	-0.415437	-0.451214	-1.05175	-1.14925
DYNLL1	-0.436792	0.199755	0.829528	0.793649	0.492841	0.788239	0.490538	-0.824664	-1.35476	-1.79978
COMMD6	1.0974	0.916745	0.453378	0.910537	1.17271	1.54153	-1.2803	-0.368985	-0.836228	-1.45881
SNAI2	1.27191	0.913289	0.574386	0.655268	1.30975	1.30474	-0.785566	-1.25141	-1.14291	-1.24701
HINT1	-0.186967	0.379943	1.16546	1.03645	0.594069	1.05485	-0.627237	-0.750072	-0.945662	-1.90184
ATP5F1B	1.40126	1.16383	0.759221	0.842005	0.912439	1.31804	-0.622118	-1.2727	-0.423525	-1.24434
EEF1G	1.94946	1.84398	0.621006	0.459541	1.48671	1.3552	-0.8887	0.254694	-0.315681	-0.507802
PPIA	-0.320574	0.245726	0.327844	0.284119	0.115246	0.619894	-0.620134	-1.55666	-0.289123	-1.98853
EIF3L	1.37322	1.46835	0.588183	0.62026	1.43287	1.67711	-0.877282	-0.0432255	-0.924009	-0.982432
ATP5PO	0.882407	1.18832	1.21053	1.08979	0.950258	1.22715	-0.562868	-0.56047	-1.08037	-1.4848
SCGB2A1	0.562353	0.66487	0.625644	0.693001	2.10974	2.89399	-0.880214	-0.266626	-0.0148261	-0.433785
C1orf21	1.65759	1.36356	-0.108429	-0.0260672	1.95784	1.8447	-0.524867	-0.530931	-0.985238	-1.14923
OSR2	1.52567	1.42693	-0.0446354	0.0676542	1.84757	1.65691	-0.965466	-1.70761	0.272224	-1.18525
SULF2	0.403397	0.244222	0.126682	0.196284	0.50557	0.581291	0.156416	-1.67728	-1.05712	-2.15131
NDUFB2	-0.105929	-0.098871	0.608738	0.794524	0.205002	0.29432	0.231799	-1.46163	-1.06842	-2.19983
RBM3	0.570667	0.727186	1.13373	1.10926	1.09635	1.23678	-1.03265	-1.08248	-1.14031	-0.796498
CD99	0.0906829	0.220185	-0.192274	-0.143313	0.576094	0.481773	-0.0871543	-0.769591	-1.28148	-1.69787
ADA2	2.39394	2.28695	1.20774	1.3583	-0.587134	-0.611068	-0.774863	-0.895113	-0.639545	-0.375478
LTBP4	1.83441	1.85155	-0.135437	0.262891	1.65096	0.925671	-0.961108	0.0387092	-0.360182	-0.569207
ADRA2A	1.71198	1.60325	1.49015	1.68911	0.922148	1.19833	-1.08538	-0.763862	-0.175754	-0.165198
AOX1	0.343275	0.440526	-0.036781	0.0167168	0.395673	0.972901	-1.21108	-1.95174	0.144917	-1.64763
CRTAP	0.842169	0.417055	-0.0940768	-0.0510963	0.843021	0.652076	-0.39116	-2.35482	-0.796268	-1.89804
OSTC	-0.467534	-0.0991391	1.31923	1.34946	0.653627	0.727059	-0.862011	-1.58791	-0.902641	-1.65344
DKK1	-0.693639	-0.662441	0.191737	0.0881576	-0.630988	-0.587921	0.259492	-2.149	-0.408065	-1.89235
A2M	0.901514	0.299916	-0.335303	-0.226603	0.727982	0.721209	-1.6049	-1.59201	-0.649376	-0.843853
GUK1	0.338767	0.745587	1.29271	1.07512	0.659193	0.158805	-0.0596089	-0.847322	-0.604965	-2.07164
AGR2	1.34216	1.33433	1.73021	1.80241	0.842085	1.24546	-1.07689	-0.521821	-0.279628	0.0538819
GDF7	0.903208	0.902268	0.581796	0.71887	1.48565	1.53924	-1.42071	-1.1472	-1.1307	-1.4448
PDCD5	0.0246634	0.524259	0.982927	1.10078	0.390233	0.786467	-0.355474	-1.54749	-1.14715	-2.12813
SERPINF1	1.85465	1.79061	-0.390455	-0.22923	2.04817	1.89625	-0.359701	0.0670691	-0.654213	-0.342576
ATP5MC1	0.45552	0.742379	1.08646	1.03944	0.998957	0.991226	-0.389427	-1.22014	-1.21049	-1.32609
REV3L	0.736789	0.678167	0.0920767	0.132109	1.74536	1.67761	-0.27944	-1.47717	-0.93657	-1.67528
PPIB	0.297671	-0.511083	0.179816	0.387786	0.997259	0.0528	-0.456162	-1.25708	-0.893501	-1.43593
UQCR10	0.157613	0.215737	0.861491	1.18	0.462271	0.564166	-0.189973	-1.26572	-0.99864	-1.75071
NPM1	1.08978	1.31351	0.555117	0.784417	1.81131	2.11073	-0.373638	-0.0524889	-0.894499	-1.01671
ADGRG2	2.10745	1.98017	0.0119556	0.300587	1.28412	1.39554	-0.932178	-0.359725	-0.87142	-0.932283
EIF3K	1.20138	1.33306	0.741671	0.689169	0.996807	1.25458	-0.861358	-0.0869732	-1.08431	-1.29351
MTLN	1.01342	1.05628	0.156595	0.476986	1.4668	1.53661	-0.145683	-0.922469	-1.16932	-1.97709
ATP5MC2	0.49775	0.864722	0.982703	1.01814	1.13904	0.927086	-0.622963	-0.290617	-0.698319	-1.48062
DDT	0.987417	1.2026	0.590598	0.678469	1.28563	1.49589	-0.291741	-0.884103	-0.729584	-1.52363
COA3	1.00071	1.28607	1.17707	1.09694	0.953672	1.14474	-0.782349	-0.805962	-0.993831	-1.15055
ATP5MC3	-0.0670323	0.386302	0.757186	0.930627	0.887398	0.757979	-0.40701	-1.59634	-0.915133	-1.87878
ITM2B	0.951264	0.727377	0.873571	1.15802	1.7351	1.89886	-0.84003	0.495012	-1.19307	-0.0647831
S100A13	1.41118	1.3094	1.15317	1.25426	0.651459	0.838555	-1.32729	0.212233	-0.81459	-0.154868
TBCA	0.239407	0.59267	1.05402	1.08878	0.681081	1.08412	-0.823115	-0.604758	-0.998715	-1.95454
DCPS	1.37189	1.88724	1.2979	1.31198	1.04953	1.62741	-1.06906	-0.445335	-0.824809	-0.363974
GPBAR1	0.301048	0.470111	0.274192	0.366292	-0.350406	-0.713307	0.368231	-1.71044	-1.0553	-1.7027
LINC02349	0.599099	0.662208	1.18761	1.39898	1.05763	1.21245	-1.14561	-1.12785	-1.12882	-1.19938
NRP1	1.06764	0.848111	0.073477	0.220294	1.7445	1.64025	-0.842737	-1.82038	-0.460402	-1.67194
IGFBP5	1.05632	0.843769	-0.648192	-0.440888	1.18024	0.959586	1.68167	-0.809441	-0.813351	-1.15906
C1QBP	0.604844	0.854226	0.661322	0.719742	1.10475	1.58173	-0.650253	-1.34885	-0.992753	-1.5315
EIF3E	1.62028	1.63424	0.808361	0.719467	1.62377	1.6158	-1.3077	-0.660164	-0.541424	-0.635845
ESD	0.832364	1.20382	0.796366	0.922622	1.43332	1.63894	-0.714926	-0.987899	-1.11273	-1.59001
SLC25A3	0.953157	0.682406	0.65539	0.777107	1.49527	1.55631	-1.47266	-0.493237	-0.470703	-0.955479
EEF1D	1.42695	1.45984	0.700566	0.727553	1.18639	1.03077	-0.570418	0.597959	-0.779682	-0.892125
PARM1	0.203454	-0.151452	-0.287904	-0.311267	-0.28439	-0.496331	-0.714175	-2.03584	-0.254671	-1.48513
PARK7	0.439257	0.535289	0.529074	0.426038	0.650326	0.980653	-0.100102	-1.10711	-1.41258	-1.99894
IFITM3	1.03352	1.13293	0.247073	0.594332	1.59042	1.21084	0.889856	0.53563	-0.623196	-1.52571
GAS5	1.54894	1.96232	0.637491	0.518435	1.43952	1.7975	0.164486	0.545566	-0.939968	-0.802422
PTN	-0.0568143	-0.460891	0.787089	1.10137	0.669923	0.845637	-1.17332	-1.4453	-0.118791	-1.38714
ATP5IF1	0.077765	0.716199	0.911728	1.02433	0.880104	1.30162	-0.480875	-1.31332	-1.3748	-1.5158
GTF3C6	0.653819	1.25581	1.45224	1.45463	1.30848	1.82951	-0.622404	-0.927029	-0.693057	-0.954374
VAMP5	1.01727	1.15925	0.234978	0.311511	0.994836	0.883636	-0.311369	-0.464063	-0.935473	-1.20855
SEMA5A	0.611545	0.363726	0.144051	0.39879	0.417471	0.639596	-0.878082	-2.36374	-1.11864	-1.81327
ZCCHC24	1.2849	1.05954	0.307932	0.447767	0.232295	0.125293	-0.714085	-1.46105	-1.00603	-1.937
ACSL4	1.82261	1.75204	1.19922	1.31423	0.943858	1.4798	-1.10434	-0.587798	0.0970818	0.161443
EIF5	0.797561	0.853679	0.549769	0.584808	0.453692	0.805443	0.55273	-1.09578	-1.6664	-1.44121
COL6A3	-0.785858	-0.892141	0.386074	0.455026	0.358704	0.215429	-0.104611	-1.86569	-0.577556	-1.44378
METTL7A	1.69886	0.985092	0.166266	0.18779	0.15361	0.367415	-0.889424	-2.11755	-0.566486	-1.84336
MAOA	0.986878	0.914363	1.01221	1.23144	0.510286	1.28562	-0.765462	-1.98734	-0.0296163	-1.17606
FABP5	-0.222016	-0.0956113	0.0883821	0.0321642	0.658162	0.747371	-0.880579	-1.2124	-0.74386	-1.21763
TOMM6	0.522311	0.990253	0.977136	0.832854	0.601249	0.958068	-0.225645	-0.686648	-0.955632	-1.5803
ATP5PF	0.120379	0.554615	1.1718	1.3124	0.631484	0.96574	-0.869591	-0.492427	-1.03169	-1.64965
RIMKLB	1.01132	1.07421	1.85459	2.0406	0.576777	1.16697	-1.15691	-0.701776	0.148513	0.254578
SDHD	0.206704	0.812125	1.30486	1.25548	1.53313	1.34416	-1.19534	-1.02007	-0.673977	-1.41136
TMEM14C	0.112181	0.48696	0.850038	0.741565	0.763835	0.590357	-0.954323	-1.02925	-1.0601	-1.93258
ATP5PB	0.447889	0.764372	0.893603	1.0531	1.06489	1.60232	-1.08077	-1.37732	-0.522772	-1.25669
NDUFA6	0.171147	0.546686	1.03816	1.17928	0.641974	1.10333	0.0928495	-0.750817	-1.48391	-1.61996
C1R	1.06602	0.413253	-0.885604	-0.549951	0.85096	0.189545	-1.70212	-2.20397	0.26585	-1.60933
SLC2A8	0.282368	0.30034	0.60054	0.809717	2.55526	1.96892	-0.533064	-1.20083	-1.06721	-1.03194
TCEAL1	0.567925	0.769468	0.356404	0.327517	1.56601	1.45724	-0.91175	-1.27388	-0.804168	-1.32027
AC012085.2	1.76368	1.76383	-0.16492	-0.142963	2.00661	2.31528	-0.70613	-0.514751	-0.643969	-0.633828
MICOS13	0.499103	0.738147	1.00508	0.951178	0.51357	0.126299	-0.261821	-1.03009	-1.03132	-1.9309
TOMM5	-0.0895448	0.293387	0.783629	0.980054	0.900299	1.08316	-0.236625	-1.31006	-0.921819	-1.93509
NSA2	1.32596	1.52504	0.960756	0.945393	1.19414	1.48093	-1.16659	-0.404689	-0.479258	-1.09079
NHP2	0.848264	1.1353	0.852665	0.914054	1.13621	1.30993	-0.24494	-0.53387	-1.17612	-1.46407
WARS	1.3221	1.10062	1.05103	1.17795	0.965124	1.4506	-0.577084	-1.32423	-0.584616	-1.28813
BOLA3	0.301484	0.88053	1.47887	1.62203	0.838041	1.17594	-0.361871	-1.15682	-1.34583	-1.58551
SLIT1	1.82655	2.21661	1.38391	1.744	-0.159244	-0.356921	-0.978242	-0.738916	-0.932731	-0.583518
MTF1	2.38242	2.43393	0.790736	0.943018	0.685399	0.728189	-0.749317	-0.916452	-0.665176	-0.483996
COX14	0.127794	0.777709	1.06283	0.991367	0.689876	1.08575	0.209209	-1.21269	-1.47691	-1.7286
ZNHIT1	1.0655	1.04545	0.968995	0.864899	0.703576	0.824631	-0.157947	-0.389656	-1.00835	-1.64627
PHYHIPL	0.826966	1.352	1.55131	1.61187	1.48596	1.82201	-1.07419	-0.587812	-0.381144	-0.333156
CNBP	0.280158	0.753597	0.728528	0.620897	0.697237	1.39238	0.201774	-1.17065	-0.912746	-1.84415
SNRPD2	0.915982	1.0101	0.543926	0.599647	1.0559	1.0191	-0.722173	-0.0454413	-1.13795	-1.46001
DPP4	1.34703	1.36296	0.784447	0.866691	1.70243	2.41294	-0.855035	-0.131297	-0.275842	-0.402778
LMCD1	0.45549	0.129155	0.419997	0.537268	1.99257	1.73927	-0.619669	-0.288085	-1.23924	-1.54324
PCDH18	1.13664	0.899687	1.04622	1.25797	1.07999	0.837397	-1.3199	-0.707512	-1.11096	-1.1443
PPCS	1.0432	1.07788	1.10508	0.789517	0.699915	1.27741	-0.767692	-1.66678	-1.14931	-1.2167
BTF3	0.676523	1.33887	0.564249	0.582153	1.94232	2.06587	-0.754175	0.139945	-0.360331	-1.49914
NDUFB5	0.672166	1.00265	1.10428	1.02123	1.06771	1.12765	-1.06206	-1.56029	-0.843191	-1.65083
CALM1	1.09683	0.954823	0.421042	0.376114	0.62505	0.925801	-0.277763	-1.60929	-1.06079	-1.14608
LINC01502	1.03701	1.438	1.65103	1.76288	0.919672	0.677777	-1.311	-0.889461	0.32539	0.670701
PDCD6	-0.0651915	0.425744	0.87281	0.813685	0.694871	1.11412	-0.465358	-1.10064	-1.34643	-1.45128
MT1F	1.91623	1.64317	1.501	2.01352	0.569454	0.672397	-0.880692	-0.621811	-0.163254	-0.0651224
STEAP4	1.01165	1.18762	1.42741	1.4172	1.61009	1.83778	-1.13113	-0.147474	-0.662046	-0.237664
EIF3H	1.35874	1.73553	0.945136	0.830202	1.54769	1.66705	-0.848893	-0.220743	-0.653358	-0.461493
RBIS	0.568668	0.709622	0.937433	1.35538	1.16292	1.49977	-0.519603	-0.764621	-0.977921	-1.38918
TGFBR2	0.965502	0.737329	0.258652	0.447951	1.86198	2.23202	-0.25268	-1.24848	-1.28925	-1.45244
CALHM2	0.955564	1.31916	0.544989	0.343453	0.718469	0.00828023	-0.522414	-1.31084	-1.11428	-1.62141
HOXA10	1.55516	1.31394	0.443653	0.614995	0.933593	1.36941	-0.89454	-1.29405	-0.892602	-1.35008
RAN	0.549366	0.720857	0.567752	0.537462	0.41503	0.713706	-0.884563	-0.987287	-0.738893	-1.57193
GTF2H5	0.543511	0.956095	1.64186	1.53247	0.939799	1.35634	-0.639361	-0.774522	-0.905175	-1.26784
BRK1	0.467185	0.980664	1.34119	1.21003	0.97041	1.00489	-0.975544	-0.972663	-0.598606	-1.58941
NME4	0.390676	1.10308	0.646829	0.7597	1.05789	0.100272	0.86039	-1.52781	-1.16682	-1.78256
PRDX3	0.259632	0.598046	0.689744	1.01456	1.26505	1.80763	-1.05126	-1.65682	-0.426729	-1.41623
LINC01913	0.794182	1.04469	1.50412	1.75326	1.45282	2.06103	-0.879327	-0.683835	-0.489135	-0.42686
JAZF1	0.867112	0.418082	-0.204626	0.0223686	0.998415	1.23481	-1.09726	-2.13142	0.161955	-1.82616
MRPL20	0.34075	0.542853	1.00872	0.8291	0.137437	0.445023	-0.464178	-1.65873	-0.809017	-1.75207
TGM2	-0.127612	-0.290287	0.0327142	0.179845	-0.603037	-0.907541	0.841668	-2.04183	-0.712446	-1.85649
COX7B	-0.116121	0.0552751	1.01696	1.35464	0.580571	1.12906	-0.451072	-1.66102	-0.700727	-2.0561
LRATD2	1.11033	1.06286	1.63203	1.80402	1.16277	1.68875	-1.03625	-0.912532	-0.288825	0.192489
SF3B6	-0.167387	-0.181239	0.788048	0.693036	1.06597	1.10469	-0.596836	-1.37152	-0.940851	-1.68177
LSM3	0.200082	0.713822	1.32662	1.26783	0.437544	1.06079	-0.655914	-1.40862	-1.02106	-1.34289
DYNLT1	-0.035917	0.347685	1.64483	1.49073	0.820963	1.08314	-0.96006	-0.990956	-0.79373	-1.11468
CCN3	-0.532977	-0.547545	1.50448	1.48622	-0.055367	0.174046	-0.840054	-1.51463	-0.639123	-1.41816
LAPTM4B	1.26418	1.43482	0.872099	1.03149	1.48975	2.08991	-1.12175	-0.303361	-0.199527	0.122474
ITGAE	0.968666	1.30688	1.32675	0.943177	0.688501	1.04385	-1.02887	-1.29617	-1.2096	-1.19488
WASF2	0.405114	0.804983	0.778528	0.679472	0.637371	0.801152	-0.733603	-1.12548	-1.25744	-1.63704
HMGCR	1.25872	1.11595	1.07668	1.16068	1.28003	2.17928	-0.16143	-1.2828	-0.920468	-1.25979
CXCL14	0.269367	0.459189	1.91922	1.89696	0.355784	0.764948	-1.37381	-1.38786	0.186485	0.341722
SEC11A	0.776317	1.32917	1.37454	1.3655	1.28694	1.67703	-0.800349	-0.207261	-0.521663	-0.515375
BEX3	0.464611	0.952979	1.00341	0.92011	1.27121	1.61476	-0.632063	0.322305	-1.1452	-1.07053
RNF7	-0.18919	0.570098	1.17399	0.889522	0.816315	1.26688	-0.119666	-0.601388	-1.32812	-1.67877
SLC18A2	2.24949	2.5415	0.301655	0.330774	0.678554	1.20339	-1.19213	-0.327281	-0.0551127	0.278469
LSM7	0.886324	1.09148	0.61939	0.736475	0.678674	0.803104	-0.455569	-0.162177	-1.18552	-1.68588
FKBP11	0.225638	0.197856	0.666433	0.816098	0.420333	0.128772	0.405435	-2.23926	-0.95041	-2.22871
FAM200B	0.967786	1.03649	1.11493	1.1672	1.15068	1.54478	-0.866001	-1.06524	-0.666739	-1.34775
COL1A2	-0.0530405	-0.392714	0.0741041	0.0979013	0.40771	0.122606	-1.20673	-1.75068	0.18646	-0.650742
SNHG8	1.52213	1.89347	0.401698	0.599084	1.35925	1.85054	0.530944	-0.245706	-1.19552	-1.18182
NID1	-0.243613	-0.501539	0.293377	0.303322	-0.0550127	-0.39051	-0.333825	-1.99291	-0.454459	-1.22832
C1S	1.13245	0.788328	-0.717354	-0.590417	0.831272	1.31567	-1.61084	-1.33039	-0.106775	-1.80322
TUBB4B	0.555141	0.45792	0.561698	0.763114	0.716172	0.946792	0.373406	-0.935617	-0.779329	-2.00684
MORF4L2	0.286405	0.015121	0.491273	0.602129	0.903879	1.36844	0.0458502	-1.20055	-1.27105	-1.29565
ATP5F1C	-0.357238	0.088186	0.948185	0.977095	1.10478	1.07995	-0.670837	-1.17416	-0.631598	-1.75536
NDUFA12	-0.459665	0.0388082	0.957825	0.940198	0.385317	0.928956	-0.498836	-1.06173	-0.912426	-1.65714
ANXA4	1.19844	1.42501	1.06223	1.28037	1.51633	2.08727	-0.724495	0.231907	-0.307187	-0.441406
MT1H	2.54912	2.42323	0.817597	1.09347	0.218099	0.197801	-0.867861	-0.81031	-0.534844	-0.386723
SLC7A2	1.27323	1.40419	0.871625	0.974714	1.40424	2.20226	-0.214647	-0.755105	0.45895	-0.67866
NENF	0.109945	0.686793	0.271668	0.00878022	0.490114	0.272273	-0.197018	-1.22097	-1.1805	-2.49213
UFC1	0.645523	0.952644	1.45376	1.35213	0.820034	1.35706	-0.596094	-0.532785	-0.836642	-1.25723
TMEM101	1.96128	2.02929	1.36048	1.5443	0.4936	0.639902	-0.706167	-0.410218	-0.373017	-0.400026
NDUFV2	0.204506	0.7323	1.34894	1.21482	0.569603	0.955038	0.242448	-1.14371	-1.05679	-1.65326
SRP9	0.617495	1.09355	1.20582	1.22192	1.26865	1.69195	-1.39999	-0.682665	-0.266946	-0.538636
PSME2	0.0576964	0.165261	0.287473	0.269451	0.0892891	0.290005	0.374747	-1.51916	-1.03955	-1.84161
DUSP6	1.60451	1.48972	0.813065	0.914727	1.02324	1.65689	-0.977455	-0.52124	-0.695348	-0.517751
LSM5	0.410245	0.937321	0.897546	0.828744	0.501814	0.95117	-0.812779	-1.44002	-1.2921	-1.39031
COL15A1	0.402075	0.152101	1.47717	1.84956	1.47992	1.32972	-1.35383	-0.338203	-0.554339	-0.191913
S100A6	-0.568013	-0.872955	-0.519458	-0.275713	-0.282683	-0.667956	0.600416	-1.91758	-0.237412	-2.51433
SNED1	2.03751	2.09889	-0.117605	0.143414	1.7718	1.57804	-0.639167	-0.513299	-0.283403	-0.835482
SLC44A1	1.481	1.49859	1.51137	1.6663	0.831109	1.41325	-1.1022	-0.499175	-0.175586	-0.114604
ADH5	1.44838	1.26219	0.216642	0.30742	1.4057	1.74862	-0.824818	-1.1285	-0.747946	-1.02598
ATP5PD	-0.319738	0.328803	1.19338	1.06298	0.277347	0.482055	-0.345093	-0.878442	-0.859324	-1.85346
GNG11	0.765697	1.28257	0.914074	0.983834	1.18167	1.50201	-0.683747	-0.315396	-0.765714	-0.91048
LSM4	0.74345	1.1507	1.64993	1.48705	0.631014	0.398177	-0.316705	-1.2685	-1.02101	-1.43762
MT1M	1.88714	2.04995	1.56099	1.89038	0.0964248	0.0703757	-1.1091	-0.83289	-0.244557	0.0445533
NDUFB10	0.673777	0.916764	1.06801	0.94386	0.318294	0.64419	-0.329472	-0.500086	-1.27946	-1.75982
C2CD4A	1.23899	1.07647	1.78203	2.00995	0.747388	1.15975	-1.20933	-0.79145	0.225785	0.358425
MFSD2A	1.81135	2.21694	1.17112	1.28813	0.755751	1.38583	-0.723528	-0.480555	-0.247208	-0.567092
COLEC11	-0.465278	-0.298444	0.260771	0.130396	-0.813257	-0.82878	-1.1537	-1.59273	-0.59531	-1.2399
LINC01541	0.607592	1.09947	2.12909	2.1865	0.622345	1.16635	-1.13706	-0.420562	-0.156311	0.159092
OAF	0.606076	0.840074	-0.0341076	0.132104	0.36374	-0.294006	1.63681	-1.40953	-1.42325	-1.6892
ANKRD55	0.903144	1.40231	1.53728	1.49159	1.30422	2.0947	-1.00551	-0.488676	-0.524185	-0.159437
MUC16	1.04428	1.17644	1.47433	1.58951	1.11059	1.87341	-0.953996	-0.105501	0.186864	-0.10637
TPM2	1.16871	1.00494	-0.17396	0.0214717	1.97071	1.5028	0.194504	-0.158488	-0.776737	-1.71481
PRDX2	1.47873	1.79521	0.759774	0.91315	1.47017	1.46621	-0.753921	0.533504	-0.694111	-0.232812
SEPHS2	1.54054	1.79788	1.24623	1.17016	0.785038	1.43286	-0.06994	-0.754207	-0.751748	-0.869608
PRDX4	-0.168921	0.0172741	0.501835	0.462411	0.314378	0.581684	0.272356	-1.40744	-1.19885	-1.83802
GSTK1	0.34098	0.843602	0.308308	0.418104	0.929066	0.760189	-0.490059	-0.875368	-0.914171	-1.814
ST6GALNAC1	1.78358	1.97577	1.39835	1.39841	0.919749	1.14043	-1.02538	0.0452744	-0.743701	-0.656939
APRT	0.937947	0.841374	-0.0168749	0.189588	0.972193	0.375901	0.467805	-0.83261	-1.36102	-1.86586
ADCY3	0.79603	0.776894	-0.580808	-0.312952	2.33135	1.39226	0.611932	-1.83992	-0.456531	-2.18788
PERP	1.4645	1.59383	1.41224	1.5229	0.965973	1.48281	-1.00869	0.0416229	-0.248995	0.481639
FBLN1	0.699946	0.00145137	-1.17693	-1.15333	1.63738	1.73271	0.851343	-1.58812	-0.211856	-1.06668
PLAAT4	1.79278	1.80511	0.00375789	0.0531038	1.44468	1.8336	-0.961379	0.186423	-0.569642	-0.12901
C4BPA	1.32183	1.36556	0.626661	0.646096	1.6228	2.35759	-0.888133	-0.725068	0.369438	0.133299
MGST1	-0.817399	-0.648025	0.778057	0.738482	0.0800521	0.275448	0.582718	-1.39354	-0.368729	-1.09437
GLB1L2	0.826764	0.54398	-0.74217	-0.736403	0.184783	-0.0214575	-0.351198	-1.72339	-0.485842	-0.98321
CDK2AP1	-0.479133	0.102194	1.13889	1.14769	1.45088	1.25043	-1.31275	-1.4414	-0.499719	-0.197189
PLPP1	-0.835478	-0.639793	-0.171333	-0.0419939	1.31265	1.24989	-0.0679404	-1.60844	0.145653	-2.12133
RNASE1	0.410225	0.234712	-1.20697	-1.19323	0.178405	0.0886751	0.547475	-1.2933	-0.460078	-1.74097
KIAA1324	1.54885	1.53857	0.668332	0.830522	1.62194	2.19174	-0.862294	-0.171507	-0.355964	0.140765
SRP19	0.246162	0.822984	1.04206	0.966556	0.594698	1.37385	0.549686	-1.40732	-1.40297	-1.73738
AHNAK	2.45651	1.15581	-0.437891	0.460041	1.1432	0.99859	-0.395928	-1.25936	0.161615	-1.72011
HGD	1.34158	1.50635	1.5921	1.7304	0.8386	1.60047	-1.04814	-0.311117	-0.114049	-0.175071
REEP5	0.164576	0.524355	1.07528	1.13401	1.00365	1.60418	-0.553348	-0.651759	-0.889816	-1.14293
MLPH	1.88576	1.40453	0.0611576	0.250827	-0.0253239	0.593144	-0.136507	-1.19064	-0.793174	-1.67622
ID1	-0.10566	0.096761	1.64558	1.62375	0.398784	0.51322	-1.13236	0.166843	-1.28489	-0.843835
C9orf116	1.44828	1.74212	1.20575	1.40721	1.23839	1.60335	-0.858661	-0.679788	-0.405601	0.168003
TSPAN8	1.05649	1.48276	1.49211	1.55108	1.03133	1.5348	-1.18559	-0.657367	-0.384923	0.611606
DRAIC	2.03093	2.2575	1.02727	1.18668	0.777549	1.10717	-1.01558	-0.494991	-0.289432	0.0544926
SLC3A1	1.21016	1.24182	1.63202	1.7292	1.09632	1.61873	-1.1162	-0.0229715	-0.434829	0.335548
RARRES2	1.93017	2.03002	-0.412805	-0.37044	1.82104	1.6245	-0.681293	0.903295	-0.708622	-0.317654
MT1X	2.4093	1.76881	0.502475	1.0136	1.05494	0.957649	-0.0266369	-0.277937	-1.33879	-0.234879
CRIP1	-0.495437	-0.437852	-0.17421	0.225612	0.319124	0.0496413	0.209857	-2.04231	-0.804625	-1.97454
ACTA2	0.394089	0.336451	0.183949	0.336858	2.70966	2.45262	-0.50555	0.679501	-0.367299	-0.692765
NAP1L1	1.88883	1.31535	-0.119008	-0.167532	2.09574	2.14792	-0.996048	-0.252019	-0.553222	-0.354316
ATP6V1A	1.11103	1.15611	1.52309	1.59768	1.11608	1.74193	-1.13286	-0.326014	-0.0321759	0.0624346
SLPI	0.764324	0.903174	1.20931	1.20095	1.30462	1.92057	-1.37599	0.848482	0.0949591	0.244211
KLK11	1.13774	1.46469	-0.381672	-0.361983	2.30541	2.62549	-0.663132	-0.5527	0.0683202	-0.210659
CLDN10	0.597565	0.869389	1.47306	1.47601	1.47064	2.09209	-1.1376	0.61148	-0.345333	-0.368517
SLC30A2	2.04992	2.16169	1.27798	1.24892	0.601536	0.625679	-1.24161	-0.575371	-0.435127	0.256807
TPM1	0.2928	0.498423	0.434443	0.55763	2.01817	2.1602	0.16902	0.615096	-0.979793	-1.09341
IRX3	1.38448	1.50211	1.28324	1.64629	1.17086	1.23684	-0.972782	-0.539308	0.613021	0.487838
AL031123.4	1.12817	0.975085	0.522508	0.770992	1.74689	2.88082	-0.729252	0.2048	-0.300963	-0.687775
SPTSSA	-0.954942	-0.796355	0.212404	0.107158	0.00909651	0.0890212	-0.688963	-2.10515	0.144246	-1.77684
ASAH1	0.579667	0.869705	1.12093	1.14335	0.831581	1.80094	-0.441747	-0.817197	-0.766268	-1.0676
PIK3R1	1.18357	0.245641	-0.170463	-0.1776	2.16827	2.32935	-1.02003	-1.04171	-0.201557	-1.09187
PLAAT3	1.19547	1.39839	1.19796	1.26931	1.18696	1.72669	-0.987483	0.729502	-0.447131	0.270591
CFD	1.08146	0.951691	-0.872325	-0.700179	0.752875	0.353141	-0.490623	-1.02332	0.586086	-1.42375
ATP2C2	1.30424	1.66427	1.50255	1.58373	0.983245	1.20626	-1.17917	-0.0675837	-0.243749	0.195013
RGS5	0.680102	0.441297	0.556143	0.884571	1.98471	2.20713	-0.836269	-1.05597	-0.883647	-0.389781
CDH1	1.69599	1.54483	1.2116	1.46051	0.971037	1.72344	-0.773839	-0.00342259	-0.288426	0.254505
PCCA	1.32321	1.63033	1.9088	1.92528	0.226072	0.663229	-1.15062	0.334335	0.023682	0.270339
ADAMTS1	-0.281903	-0.408411	-0.272496	-0.376946	-0.463271	-0.450185	0.0814233	-1.17285	-0.658315	-1.3866
SEC11C	0.508297	0.786702	1.96392	1.97877	0.604055	1.35063	-0.807729	-0.170203	-0.12015	-0.142146
FGF7	1.8032	2.22011	1.21135	1.37693	0.471389	0.464395	-1.28618	0.36649	-0.625222	0.564895
PAX8	1.26474	1.62944	1.48195	1.58695	0.968956	1.18169	-0.940951	0.438709	0.0694164	0.15664
DNER	1.63542	1.78488	1.83251	1.87162	0.164935	0.385239	-0.90112	0.202394	-0.309739	0.496451
RAB2A	2.03385	2.43308	1.36199	1.43627	-0.520584	-0.476648	-1.31926	-0.0216459	-0.772568	-0.411301
CP	1.36804	1.49526	1.10577	1.1729	0.724491	1.376	-1.30337	-0.288747	1.08528	0.918808
IL6ST	0.848467	0.940888	1.03868	1.21789	1.26926	1.88861	-1.07481	-0.434543	0.846725	0.732594
GABRQ	2.05662	2.58059	1.4979	1.4215	-0.440751	-0.438253	-0.942448	-0.156833	-0.308889	-0.10972
EPCAM	1.21088	1.30114	1.50135	1.72426	0.869121	1.32661	-1.12428	0.701888	-0.0948183	0.592806
FAM177A1	0.882794	1.4068	1.79624	1.94221	0.696931	1.21856	-1.0002	0.581303	-0.215451	-0.0233149
BACE2	1.32711	1.26178	0.87413	1.03619	1.59658	1.84394	-0.728037	0.641081	-0.481686	0.573316
MT1E	0.644139	0.782183	1.65102	2.21621	1.1407	1.29409	-0.538273	0.17607	-0.469155	0.647106
EZR	2.31178	1.6067	1.26267	1.44391	0.220262	0.804514	0.158396	-0.285409	-0.19888	0.141295
FXYD2	1.47027	1.76036	1.0394	1.1964	0.766968	1.07435	-1.11304	1.28244	-0.211416	0.816533
LEFTY2	-0.586872	-0.588873	-0.576205	-0.572128	-0.550794	-0.551915	-0.276418	2.66917	0.676262	2.66812
MMP10	-0.587881	-0.588404	-0.555261	-0.534625	-0.589802	-0.588081	-0.426555	2.31963	0.749252	2.91407
IGFBP1	-1.07455	-0.998639	-0.404597	-0.405948	-1.61175	-1.56472	0.903193	0.672976	0.913901	0.87695
C11orf96	-1.17108	-1.14909	-0.937419	-0.933998	-0.913597	-0.998269	0.83063	1.36129	1.34417	1.03044
FOS	-0.908403	-0.896969	-0.498242	-0.472896	-0.820179	-0.835031	0.274333	1.26012	1.88163	1.59265
NR4A1	-0.821638	-0.81847	-0.805996	-0.786007	-0.712725	-0.719989	0.440294	1.66754	1.56897	1.22334
HSPA1A	-0.67977	-0.702769	-0.854537	-0.835118	-0.673577	-0.738601	2.14778	1.73781	0.519717	1.02691
JUNB	-0.840249	-0.832882	-0.689095	-0.616462	-0.821357	-0.944311	0.231833	1.42713	1.61808	1.43749
ZFP36	-0.851065	-0.847446	-0.7887	-0.704932	-0.824256	-0.977804	0.0428681	1.58638	1.67513	1.48458
PRG2	-0.492761	-0.490877	-0.448717	-0.438635	-0.482061	-0.485618	2.64442	0.612529	-0.451608	-0.456659
DUSP1	-1.12811	-1.08836	-0.626466	-0.594934	-0.991119	-0.981069	0.381021	1.24055	1.53257	1.32314
IGFBP3	-0.746541	-0.781544	-0.937941	-0.973387	-1.1111	-1.15623	0.925955	1.57812	0.760519	1.60649
RHOB	-1.22135	-1.2703	-0.919552	-0.873739	-1.05508	-1.14974	0.711206	1.53627	1.01287	1.24635
ATF3	-0.691039	-0.700412	-0.725147	-0.717185	-0.665243	-0.653553	0.351542	2.74568	1.53697	1.23674
DEPP1	-0.933483	-0.880772	-0.536279	-0.551405	-1.12699	-1.12634	0.259916	1.06248	1.63935	1.81458
CCN1	-0.792517	-0.760173	-0.632285	-0.634048	-0.500802	-0.487425	0.0942373	2.64166	1.76759	1.83516
EGR1	-0.750123	-0.7775	-0.67253	-0.627891	-0.755289	-0.760242	0.30155	1.50221	1.82979	1.92605
CEBPB	-0.948001	-0.985911	-0.901385	-0.853212	-0.85048	-0.992409	0.575732	1.31926	1.38822	0.88885
IER3	-0.614799	-0.474138	-0.303694	-0.294642	-0.453953	-0.445185	-0.111589	3.24467	0.621022	1.84858
SLC2A1	-1.07006	-1.0627	-0.956165	-0.96391	-1.10271	-1.10586	0.707231	1.69618	1.01322	0.956489
GADD45G	-0.912273	-0.890033	-0.869924	-0.847105	-0.836193	-0.879023	0.643577	1.17357	1.56697	0.901105
DNAJB1	-0.431135	-0.49014	-0.654861	-0.642693	-0.686311	-0.636113	2.28858	1.99102	0.0277315	0.863113
JUND	-0.527897	-0.793668	-1.00311	-0.899323	-0.859874	-0.940249	0.41587	1.59919	1.49447	1.45946
SOCS3	-0.811359	-0.77532	-0.796665	-0.721236	-0.803941	-0.892776	0.158253	1.06396	1.5649	1.08821
HSPA1B	-0.635612	-0.716755	-0.507447	-0.54106	-0.814324	-0.890175	2.01664	1.1741	0.774736	1.71817
FOSB	-0.701737	-0.70306	-0.672037	-0.674505	-0.704185	-0.698238	0.133546	2.45879	1.98	1.19862
ADM	-0.897184	-0.917995	-0.865208	-0.873416	-0.945227	-0.949896	1.09465	1.4808	0.763114	1.23158
GADD45B	-0.826682	-0.76994	-0.847828	-0.827318	-0.694191	-0.868955	1.1302	1.81237	1.40205	1.08603
PPP1R15A	-0.900427	-0.863537	-0.837052	-0.81709	-0.717648	-0.797013	1.58469	1.46612	1.40033	0.902478
CEBPD	-1.27934	-1.09152	-0.745153	-0.656527	-0.791733	-1.18958	0.669037	1.49426	1.56113	0.802335
IER2	-0.898788	-0.775041	-0.664336	-0.55472	-0.786334	-1.04925	0.739292	1.15141	2.05814	1.65073
DDIT4	-1.03456	-0.961924	-1.01086	-0.984137	-0.967577	-1.28435	0.692118	0.832847	1.48588	0.925977
NFKBIA	-0.940823	-0.941825	-0.913333	-0.887532	-0.874282	-0.80356	0.673571	1.81456	1.5935	1.04159
JUN	-0.607347	-0.772027	-0.753499	-0.646014	-0.997431	-1.08924	0.891348	1.23558	1.71708	1.6052
CDKN1C	-0.881072	-0.957846	-0.977562	-0.953852	-1.06105	-1.12759	0.796526	0.618053	1.2998	0.901426
MMP14	-0.805323	-0.907016	-0.891735	-0.820552	-0.814298	-0.89932	1.06728	0.657565	1.22006	1.76447
SOX4	-0.142748	-0.31466	-0.617285	-0.568183	-0.369883	-0.352429	-0.421992	1.02044	0.814096	3.11353
RBP1	-1.5911	-1.68255	-0.901308	-0.984977	-1.76445	-1.86049	0.623321	0.654929	0.776114	0.968434
SAT1	-1.80337	-1.71258	-0.496721	-0.672689	-1.55176	-1.52818	0.669378	0.539284	1.00719	0.902984
IFI6	-0.647538	-0.788251	-0.92557	-0.910037	-0.877394	-0.963846	1.76867	0.220988	0.653062	0.443005
RGS1	-0.74761	-0.749636	-0.744613	-0.76923	-0.770338	-0.760875	-0.201327	0.558357	2.14849	1.16103
MFGE8	-1.22373	-1.17222	-1.21507	-1.075	-0.790261	-1.40007	1.45511	0.239286	0.883701	0.750815
SLC2A3	-0.850919	-0.87596	-0.840447	-0.821266	-0.899358	-0.86671	0.112235	1.64791	1.72087	1.00643
IGFBP2	-1.57596	-1.03321	-0.846183	-0.594452	-0.606146	-1.97613	1.35804	-0.517702	1.09967	0.416196
LUM	-1.8626	-1.90203	-0.715483	-0.793614	-1.62312	-1.64397	0.475987	0.281883	0.714721	0.381962
PLIN2	-0.72944	-0.758886	-0.864945	-0.854336	-0.750122	-0.690243	0.872306	0.941091	1.18668	1.11163
BHLHE40	-0.84088	-0.955105	-0.999605	-0.997392	-0.962571	-1.0088	0.320688	1.73167	1.61669	1.78849
PAMR1	-1.49647	-1.55162	-0.820562	-0.901133	-1.41463	-1.46103	0.668385	1.5924	0.715161	0.976845
CSH1	-0.484352	-0.484352	-0.484352	-0.483453	-0.483674	-0.482623	2.39428	0.712466	-0.401773	-0.478193
FOSL2	-1.00013	-1.24181	-0.916709	-0.866905	-1.21283	-1.20642	0.38317	0.45685	1.72318	1.15792
DIO2	-0.41561	-0.430221	-0.517343	-0.482134	-0.337555	-0.37568	-0.100447	2.37542	0.401989	3.27328
BTG2	-0.879054	-0.780168	-0.600749	-0.61227	-0.910379	-0.774323	-0.28677	1.75313	1.75672	2.15314
BAMBI	-0.788773	-0.821134	-0.826351	-0.825972	-0.722683	-0.742142	0.829669	0.93744	1.73108	1.79613
PIM1	-0.846523	-0.858611	-0.874437	-0.829188	-1.00475	-1.14089	0.110672	1.42408	1.34049	1.23044
ISG15	-0.726486	-0.657735	-0.807223	-0.842729	-0.833542	-0.936918	1.78535	1.28339	0.419788	0.129466
ADAMTS5	-1.36678	-1.41431	-0.840503	-0.905016	-1.33127	-1.34259	-0.393956	-0.00702102	1.34923	1.07976
LGALS9	-1.29483	-1.2322	-1.02387	-0.991195	-1.13627	-1.56136	0.971228	1.04871	1.34531	1.16784
CEMIP	-0.564435	-0.573968	-0.424174	-0.429087	-0.687206	-0.703329	-0.343417	2.53672	0.545311	2.67586
NR4A2	-0.706291	-0.689306	-0.726304	-0.747645	-0.73175	-0.71396	-0.373204	0.917238	2.00609	1.1276
DCN	-1.7476	-1.70042	-0.776448	-0.899975	-1.56838	-1.62305	0.697051	-0.186058	0.645899	0.0814843
INAFM1	-1.07274	-1.12922	-1.10966	-1.1091	-1.10372	-1.45155	0.659145	1.60077	0.967057	1.51064
EFEMP1	-1.29738	-1.33141	-0.656102	-0.601532	-0.668661	-0.717507	0.930812	1.34997	1.42145	1.12653
ADAMTS4	-1.02476	-1.06304	-0.687453	-0.60824	-0.929919	-0.870031	0.475063	1.92742	1.55013	1.18785
CDKN1A	-0.810637	-0.797316	-0.790824	-0.773915	-0.836807	-0.922006	1.17801	2.30253	1.39908	1.38054
MCL1	-0.746056	-0.873692	-0.949176	-0.889566	-1.00692	-1.10006	0.850617	1.34816	1.64068	1.45902
PRLR	-1.4371	-1.48541	-0.808989	-0.87222	-1.41501	-1.41533	0.0142055	-0.287638	1.09637	0.460956
SPHK1	-0.700991	-0.69951	-0.613862	-0.501533	-0.59494	-0.757252	0.91032	2.86783	0.660414	1.56619
CD7	-0.897228	-0.940428	-0.975953	-0.942503	-0.997752	-1.12505	1.69194	1.60378	0.192536	1.06301
PBXIP1	-0.948775	-1.07589	-0.922248	-0.902766	-1.06599	-1.19604	-0.0167557	1.01486	1.01331	1.63462
PFKFB3	-0.873373	-0.940079	-0.816751	-0.788006	-0.794607	-0.852431	-0.00436324	1.89605	1.43538	1.85202
CHSY1	-1.44503	-1.48404	-0.749019	-0.774776	-1.37832	-1.32922	0.398887	0.401134	1.5326	0.463922
MXRA7	-1.10301	-1.45228	-1.39599	-1.32463	-0.36947	-0.441169	1.6777	0.285925	0.751416	0.613547
CITED2	-1.00362	-1.15055	-0.87921	-0.866171	-1.05073	-1.14518	0.884211	0.00569298	1.41965	0.349708
TUBA1A	-0.409142	-0.592604	-0.823978	-0.622406	-0.196209	-0.261426	-0.798413	1.99698	1.6051	2.39786
ATP6V0C	-0.383007	-0.798505	-0.997615	-0.788509	-0.902042	-1.18458	1.56261	1.0608	1.05856	1.24641
MDK	0.142793	0.45047	-1.09708	-0.905926	0.118058	-0.507783	0.0652367	2.0238	0.745625	2.39785
HES4	-0.791197	-0.702513	-0.677563	-0.680878	-0.478534	-0.758028	2.08256	1.80138	0.806401	0.554862
TNFAIP3	-0.787692	-0.79336	-0.915656	-0.885542	-0.708209	-0.709708	1.19504	1.44435	1.61291	1.04586
RBBP6	-0.899998	-0.974725	-0.911594	-0.932389	-1.00305	-0.956737	0.796538	0.766069	0.936478	0.623499
ING1	-1.38596	-1.41626	-0.963099	-1.03345	-1.36852	-1.3713	0.773742	-0.0287737	1.26043	0.221338
NAMPT	-0.749404	-0.772488	-0.779735	-0.708289	-0.734623	-0.605186	0.690648	1.23268	1.69062	1.19287
RIN2	-0.771313	-0.846388	-0.954034	-0.894913	-0.593298	-0.529406	-0.0593688	1.73266	0.950667	2.33435
MMP2	-1.3713	-1.59392	-1.35461	-1.29111	-1.05399	-1.22989	0.297454	1.41457	0.0114294	1.67071
XCL1	-0.781339	-0.701182	-0.685967	-0.657784	-0.916147	-0.952727	0.314459	2.14746	-0.453863	1.08594
NID2	-1.43774	-1.47588	-0.859082	-0.943308	-1.28623	-1.34869	0.488809	-0.19893	0.856501	0.470625
GLUL	-1.28971	-1.33582	-0.900826	-0.915013	-1.45439	-1.38838	0.851103	0.266611	1.0986	0.742513
PRDM1	-1.36431	-1.37478	-0.946086	-0.929012	-1.23115	-1.25583	-0.286588	0.165499	1.56098	1.01591
PPDPF	-0.6199	-1.01344	-1.11717	-1.10636	-0.317705	-0.582454	1.9889	0.891722	0.922098	1.06934
CCDC71L	-0.633621	-0.695074	-0.580516	-0.561324	-0.544129	-0.652992	0.119351	2.50301	0.938349	2.69559
MXRA8	-0.978843	-1.14947	-1.3734	-1.1478	-0.608016	-1.61794	0.847264	0.771252	0.881564	1.67855
CD151	-0.803624	-0.910167	-1.2293	-0.957575	-0.892773	-1.53527	1.88375	0.769444	0.840402	0.357278
C1QTNF6	-1.16467	-1.19351	-0.453804	-0.402974	-0.67276	-1.04501	0.981717	2.0037	0.320675	2.68412
MAFF	-0.659984	-0.6061	-0.424375	-0.396553	-0.639891	-0.657825	0.831381	3.05029	0.724923	1.20862
CARHSP1	-0.952653	-0.730827	-1.07405	-0.937168	-1.02964	-1.58239	0.782182	1.78088	1.15583	0.791778
TNFRSF12A	-0.849249	-0.718046	-0.504224	-0.367786	-0.515883	-0.924528	1.68832	3.03475	-0.0521468	0.605001
CTSD	-0.5228	-0.523739	-1.23918	-1.14511	-1.05928	-1.85541	1.44	0.397769	0.602927	0.77518
NOTUM	-0.431161	-0.431879	-0.431439	-0.43116	-0.431879	-0.431879	2.79193	0.0913481	-0.390945	-0.43044
TMEM132A	-0.776915	-0.785183	-0.775957	-0.734351	-0.752171	-0.813995	0.420728	1.87247	1.36514	2.29191
FKBP8	-0.782518	-0.765505	-0.890999	-0.850619	-0.651293	-0.994795	1.48575	1.5616	1.00742	1.11026
CRISPLD2	-1.47699	-1.88172	-0.888186	-0.818432	-1.55981	-1.70397	0.237425	-0.168142	0.682247	0.551157
CFL1	-1.02711	-0.530412	-1.16524	-0.866905	-0.289108	-2.24468	1.09073	1.37557	1.105	0.951355
NECTIN2	-1.06532	-1.16649	-0.859316	-0.723124	-1.02828	-1.43616	1.48242	1.78852	0.68433	0.506942
ECE1	-1.42846	-1.1916	-1.08526	-0.94869	-1.12918	-1.73599	0.76889	0.450412	0.884689	0.867153
GANAB	-0.768298	-0.761994	-0.938237	-0.766398	-0.78767	-1.11875	1.73283	1.08111	1.14007	1.04016
DUSP2	-0.836044	-0.803093	-0.844143	-0.861727	-0.859753	-0.824586	1.22045	1.60916	1.08506	0.859248
TAF10	-0.762927	-0.872021	-1.05124	-0.791853	-0.873528	-1.12617	1.92965	1.55822	0.951663	0.676433
CSRNP1	-0.741916	-0.68997	-0.740917	-0.672965	-0.590094	-0.685893	0.430434	2.41805	1.55238	1.08233
UBALD2	-0.778156	-0.874568	-0.854609	-0.83017	-1.05256	-1.11215	0.894126	1.24075	1.51243	1.97951
IGFBP4	-0.93719	-1.48559	-1.17053	-1.19648	-1.27442	-1.95213	1.01952	0.538601	0.68834	0.499295
AL117348.1	-0.435544	-0.435544	-0.433363	-0.432279	-0.429702	-0.432394	-0.231184	3.20035	-0.0577714	2.69882
TGFB1	-0.720544	-0.845758	-0.906513	-0.898249	-0.847355	-0.861529	1.74148	1.46687	0.744894	0.914324
CTSB	-1.37056	-1.34482	-1.02533	-1.03877	-1.71476	-1.7546	0.821514	-0.275457	0.516563	0.357817
UBC	-0.528479	-0.906675	-0.780257	-0.745219	-1.63102	-1.39372	1.63115	1.10999	0.937884	1.3357
FTH1	-1.03291	-0.562203	-0.190655	-0.29588	-0.997789	-1.28953	0.332072	2.21532	0.555721	1.38738
CXCL8	-0.543903	-0.546046	-0.549824	-0.514345	-0.5397	-0.538898	2.72004	0.831607	0.0594451	-0.100539
ZNF683	-0.499574	-0.487795	-0.527758	-0.527065	-0.496986	-0.520238	-0.446582	0.691191	0.182276	2.25478
ZNF428	-0.685913	-0.711715	-0.853611	-0.73332	-0.769425	-0.87438	1.87849	2.04411	0.892483	1.29861
METRNL	-0.812637	-0.793667	-0.902532	-0.890862	-0.965777	-1.05419	0.91532	1.7041	0.99633	0.62345
HSPA6	-0.494799	-0.50798	-0.503622	-0.490766	-0.500556	-0.509288	3.36333	0.359886	-0.397966	0.122431
CTXN1	-0.660803	-0.620326	-0.749659	-0.598026	-0.670682	-0.792344	0.654642	2.6723	1.08042	1.77975
SYMPK	-0.680059	-0.579461	-0.794902	-0.716677	-0.746037	-0.826346	1.44444	2.16211	0.975692	1.89196
GEM	-0.63265	-0.577906	-0.695465	-0.691249	-0.376412	-0.405523	0.568197	2.70052	1.32004	1.47602
ZFP36L2	-0.287812	-0.428342	-0.646869	-0.506799	-0.457994	-0.348434	-0.517174	1.85593	1.24613	1.83771
SPSB1	-0.767494	-0.782749	-0.800279	-0.756511	-0.955035	-1.0698	1.12811	2.65406	-0.0502908	0.639229
TLE5	-1.01036	-0.708852	-1.12923	-0.920051	-0.766751	-2.08456	1.46547	0.518039	1.09115	0.435906
KLF6	-0.469162	-0.785448	-0.525032	-0.4194	-0.538199	-0.561791	0.435794	1.38126	1.8498	1.82663
CCN2	-1.05442	-1.18103	-0.825074	-0.67433	-0.0548134	-0.150591	0.0731837	3.05544	0.940198	1.16883
TMSB10	-0.896932	-0.94119	-0.623716	-0.44643	-1.07974	-1.19564	0.246494	2.45655	0.403231	1.52949
NR4A3	-0.714551	-0.728512	-0.691825	-0.675576	-0.65191	-0.656322	0.13254	2.13569	0.970809	0.48584
ISM2	-0.427569	-0.427519	-0.427568	-0.426759	-0.428275	-0.428275	2.88635	0.0731193	-0.413327	-0.425541
TSPAN9	-0.977026	-0.94686	-0.995343	-0.884578	-0.819811	-1.12294	0.774908	0.486283	1.46667	1.40001
HLA-G	-0.436745	-0.438658	-0.43923	-0.439793	-0.439793	-0.439793	2.77306	0.0702778	-0.399571	-0.429164
ANTXR1	-1.59774	-1.77215	-0.946632	-1.0919	-1.23024	-1.21296	0.134442	1.03678	0.36959	1.36478
EPYC	-0.786071	-0.801183	-0.675222	-0.727891	-0.799311	-0.786266	2.5505	0.561573	-0.00148642	0.858924
GNB2	-0.74208	-0.445388	-1.08626	-0.713002	-0.57635	-2.05254	1.546	1.13154	1.347	0.526734
DUSP5	-0.548203	-0.486366	-0.508385	-0.556621	-0.541576	-0.517924	-0.024601	3.22378	0.863793	1.92697
ZC3H12A	-1.05978	-1.04359	-0.861641	-0.858872	-0.975896	-1.01536	0.745409	0.877141	1.26252	0.446156
PIM3	-0.590315	-0.445594	-0.790801	-0.628807	-0.595299	-0.879168	0.978581	2.35259	0.947249	0.625325
ZFP36L1	-0.379618	-0.668735	-0.978004	-0.847023	-0.463489	-0.563947	-0.316447	0.639086	2.18543	2.01651
TNFRSF21	-1.07144	-1.16027	-1.06424	-1.07081	-1.20144	-1.2106	0.86345	0.0236158	1.23812	0.35152
GRINA	-0.656446	-0.519109	-1.02325	-0.811635	-0.528019	-1.26118	2.0229	1.2518	0.794775	0.607674
XCL2	-0.950941	-0.832892	-0.879041	-0.889216	-1.26461	-1.33893	0.569208	1.81191	-0.467209	0.594289
GZMB	-1.52103	-1.47614	-0.769044	-0.902737	-1.60394	-1.61403	0.703613	0.798122	0.640867	-0.224911
PLAT	-1.28558	-1.39865	-0.530715	-0.522636	-1.27252	-1.4025	-0.438095	0.415777	1.04792	2.21217
ABHD17A	-0.803057	-0.707687	-0.939793	-0.803189	-0.810418	-1.18102	1.499	1.21981	1.41419	1.03303
HTRA3	-0.607301	-0.58946	-0.789632	-0.613286	-1.07217	-1.2183	1.01219	2.5102	0.298825	1.13413
ARRDC3	-0.704063	-0.831808	-0.787067	-0.663438	-0.612624	-0.504081	0.373473	0.747121	1.53012	2.31622
AL162584.1	-0.876733	-0.890768	-0.541667	-0.297254	-0.823537	-0.810818	-0.159485	-0.332692	1.97565	1.41973
NBL1	-0.00688426	-0.393023	-1.16753	-0.966877	-0.230414	-0.728618	0.787498	2.9345	0.587875	1.76649
TIMP3	-1.7522	-1.84754	-0.565723	-0.611998	-1.47907	-1.56924	0.860111	-0.970656	0.637544	-0.0908738
COTL1	-1.07434	-1.11177	-1.30965	-1.44123	-1.54729	-1.99716	0.70061	-0.0781107	0.736746	0.510438
ATP13A3	-1.24459	-1.25819	-0.853337	-0.884169	-1.25428	-1.10285	0.45264	-0.403048	0.790582	-0.061252
MFAP4	-1.60788	-1.59376	-0.715323	-0.879441	-1.42432	-1.5326	0.896689	-0.877804	0.00365089	-0.113194
GDF15	-0.11838	0.0517404	-0.525307	-0.468119	-0.572601	-0.499531	0.413498	2.94019	0.477269	1.81895
ZNF331	-0.737919	-0.778447	-0.734586	-0.748537	-0.738168	-0.723267	0.00386083	0.325262	1.9247	0.727666
TRIB1	-0.771433	-0.740293	-0.747305	-0.770579	-0.648276	-0.66124	0.0983879	1.72093	1.95852	1.34197
PPP1R14B	-0.982019	-0.225239	-0.51114	-0.15676	-0.446898	-1.49391	1.15133	1.8711	1.4505	1.50285
THBS1	-0.416009	-0.533151	-0.489518	-0.419506	0.218645	0.0798639	-0.00988626	3.75765	0.269096	1.63077
KCND2	-0.711336	-0.693484	-0.704925	-0.696196	-0.725498	-0.735667	-0.426241	0.446807	1.74788	2.18941
EGR3	-0.753815	-0.736678	-0.75703	-0.684628	-0.611241	-0.629702	0.740689	2.90975	0.865219	1.65899
SUN2	-1.02186	-1.16256	-1.19255	-1.15784	-1.29114	-1.57263	0.923749	0.301178	0.806669	0.68634
GAS1	-1.65997	-1.67086	-0.986282	-1.06259	-1.18844	-1.32019	0.213368	0.868041	0.919219	-0.304514
SOD2	-0.130814	-0.295431	0.0967754	0.226188	-0.472313	-0.19335	0.215661	0.886535	1.63549	1.76381
BASP1	-1.07247	-1.26185	-1.28169	-1.19592	-1.33227	-1.68452	0.595824	0.834984	1.16234	0.298393
PLAUR	-1.55989	-1.50472	-1.03142	-1.00827	-1.35129	-1.22801	0.785046	1.37865	0.997291	0.50949
ARHGDIA	-0.430114	-0.837768	-1.36084	-0.968976	-0.576991	-1.72329	1.6189	1.32714	1.13888	0.898235
MARCKSL1	0.275599	0.0476894	-0.594294	-0.397684	0.430898	0.0914683	-0.68617	2.49803	0.587052	2.55226
NIBAN2	-0.656016	-0.763332	-0.944293	-0.685401	-0.748003	-1.13993	1.32263	0.91043	1.63816	1.10461
F3	-1.85077	-1.84198	-0.296658	-0.106154	-1.34674	-1.36431	1.00601	0.474781	0.691131	0.633398
BRI3	-0.863015	-0.532919	-0.806276	-0.665522	-0.332735	-1.18368	2.21656	1.2823	0.447037	0.2657
CD82	-0.972465	-0.965936	-0.781042	-0.790741	-0.975949	-1.00546	1.96413	-0.347622	0.768543	-0.317578
GPR183	-0.784028	-0.787435	-0.776109	-0.74182	-0.685219	-0.689309	-0.109757	0.513363	2.13149	0.811962
IER5	-0.699764	-0.687688	-0.723699	-0.696441	-0.686988	-0.720191	2.93281	0.707659	-0.090987	0.186448
FAM89A	-1.37246	-1.34574	-0.954374	-1.01397	-1.36574	-1.37964	0.770004	-0.664035	1.1934	-0.0734916
TBX3	-0.825821	-0.870158	-1.08055	-1.02547	-1.03414	-1.0282	0.152749	0.540177	1.67594	1.1602
CRYGN	-1.33523	-1.3345	-0.894633	-0.925598	-1.36843	-1.31121	0.223917	0.585214	1.58436	0.88183
GJA1	-1.154	-1.43523	-0.817027	-0.809652	-1.4927	-1.40973	-0.546472	-0.00707035	1.23493	0.534151
VAT1	-0.279417	-0.286191	-1.10205	-0.927999	-0.353381	-0.961441	0.306924	2.36275	1.43369	1.99148
CD59	-1.81792	-1.82399	-0.584403	-0.718431	-1.33737	-1.28308	0.226146	-0.449556	0.255737	-0.467268
PRKCSH	-0.616186	-0.4388	-1.2186	-0.782535	-0.428035	-1.48222	1.38513	1.37268	1.30893	1.31207
STMN1	-0.717903	-0.587848	-1.10148	-1.20825	-0.871976	-0.716889	-0.489867	2.34083	0.702773	2.48828
CXCR4	-0.634634	-0.696863	0.0922552	0.234429	-0.583491	-0.291255	-0.630141	1.26103	1.38707	2.67863
EIF4A3	-0.936012	-0.932315	-0.78284	-0.743821	-0.77964	-0.726031	0.272699	0.910596	1.93064	0.437221
LDLR	-1.1977	-1.1872	-0.916288	-0.854266	-1.18864	-1.23691	1.16598	0.483426	1.2423	-0.0970867
RGS2	-1.48138	-1.46261	-0.819735	-0.911846	-0.873345	-0.823453	1.06658	-0.474647	1.45519	-0.221181
CCL4L2	-0.823265	-0.807764	-0.871023	-0.885365	-0.614027	-0.560402	0.363937	2.64315	0.921491	-0.284768
RDH10	-1.15236	-1.21327	-0.794369	-0.745548	-1.08813	-1.01966	0.0436767	1.17245	1.68108	1.64246
LTBP2	-1.39208	-1.39562	-0.595324	-0.717378	-1.43751	-1.46618	-0.537524	-0.180855	0.816453	0.645104
CDC34	-0.775792	-0.384351	-0.768366	-0.570712	-0.608008	-1.18053	1.61621	2.29164	0.616502	1.22162
HLA-DRB1	-0.897011	-1.03871	-1.67794	-1.43124	-0.322063	-0.649959	1.24987	0.337227	1.08505	0.798484
SERPINH1	-0.412689	-0.729303	-0.866424	-0.575918	-0.16441	-0.858811	2.92765	1.49174	-0.0041662	0.518429
GNAI2	-1.02127	-0.887769	-1.29411	-0.958926	-0.783684	-2.03876	1.74009	0.861924	1.11724	0.315502
SEMA7A	-0.863604	-0.869373	-0.744085	-0.719421	-0.886319	-0.892692	0.626608	-0.552215	0.818088	0.158143
CAPZB	-0.986174	-1.12731	-1.29786	-1.05891	-0.860742	-1.35233	1.39397	1.68125	1.37426	0.969962
SEC61A1	-0.807727	-0.279481	-0.92243	-0.677197	-0.663746	-2.12943	1.60917	0.80213	1.22891	0.957017
RND3	-1.03279	-1.12275	-1.2321	-1.24911	-1.15435	-1.11632	1.53777	0.907418	0.861552	0.484537
HSP90AA1	-0.135971	-0.352686	-0.402572	-0.451413	-0.420618	-0.227219	2.79339	1.31841	0.0312004	0.720148
IER5L	-0.638015	-0.451596	-0.848089	-0.72577	-0.509875	-0.806246	1.15748	2.55481	0.585366	1.186
HILPDA	-0.936684	-0.932561	-0.671689	-0.661254	-1.06089	-1.02447	0.277465	0.926397	1.55957	1.41734
PLK3	-0.816984	-0.854818	-0.779147	-0.712079	-0.708166	-0.768521	0.998673	2.30663	0.755372	1.10583
FUS	-0.617957	-0.775862	-1.45105	-0.745391	-0.330524	-1.21382	1.22521	1.47666	1.30072	1.91081
C1QTNF1	-1.26174	-1.36459	-0.905974	-0.825935	-1.22609	-1.51815	1.54747	-0.119746	1.10335	0.0152934
PNRC1	-0.926571	-0.858301	-0.694206	-0.621311	-0.695502	-0.928598	-0.105073	0.612223	1.88912	0.869534
HOMER3	-0.833434	-0.492411	-0.943532	-0.703187	-0.70609	-1.18506	1.07776	2.42392	1.07102	1.4633
UPP1	-0.475769	-0.520255	-0.796409	-0.735792	-0.851942	-0.839127	1.89284	2.5142	-0.34462	1.33317
CCL4	-1.18272	-0.96356	-0.892415	-1.05315	-1.51553	-1.41099	-0.323934	1.73803	0.135068	0.011377
EMD	-0.658895	-0.823146	-0.834106	-0.738544	-0.678597	-0.848716	2.17099	1.03893	1.14956	0.66814
HSPH1	-0.457081	-0.511397	-0.652709	-0.607399	-0.514884	-0.459097	2.94703	1.14275	0.0460135	0.38214
RAB11B	-0.438153	-0.516896	-1.10861	-0.739228	-0.546061	-1.24925	1.01843	2.08562	1.17031	1.71482
FXYD1	-0.850403	-0.728412	-0.95218	-0.86337	-0.696321	-0.97587	0.654967	0.441499	1.25626	0.362618
PTMA	-0.103788	-0.394423	-0.805791	-0.711057	-0.123262	-0.258247	-1.05602	1.5584	1.4799	2.20674
TFRC	-0.795776	-0.723907	-0.82437	-0.833503	-1.35285	-1.08595	-0.23294	1.01904	1.66978	0.662166
AC027288.3	-1.13242	-1.08126	-0.927001	-0.950492	-1.15443	-1.20193	0.23903	-0.221863	1.82277	0.32118
DRAP1	-1.21196	-0.58851	-0.80476	-0.522139	-0.614225	-1.77708	1.95078	1.3975	0.539384	0.132619
WDR86	-1.25833	-1.12541	-0.942752	-0.824988	-1.20281	-1.54687	0.492889	0.875287	1.51468	1.14944
FSCN1	-0.750596	-0.598343	-1.10397	-0.812355	-0.490265	-1.29629	1.39334	2.53557	0.354971	1.89086
MMP11	0.0378619	-0.161987	-0.746298	-0.697052	-0.530407	-0.708511	0.475057	2.87062	-0.354283	2.56677
PTTG1IP	-1.32704	-1.2616	-0.997865	-0.989945	-1.56356	-1.56388	0.242274	0.573863	1.02759	0.396094
CPXM1	-0.702723	-1.23547	-1.70102	-1.39736	-1.03886	-1.73763	1.22145	-0.488809	0.908425	0.374677
ZFAND5	-1.04454	-1.03713	-1.02847	-1.01333	-0.613999	-0.377526	0.736076	0.0888595	1.32192	0.829549
RNF152	-0.653813	-0.742829	-0.762657	-0.707117	-0.447457	-0.457521	-0.0277614	0.130455	2.12281	1.49463
LAMP1	-0.498431	-0.982746	-1.26972	-0.96135	-1.35465	-1.53283	1.43624	-0.00699345	1.03116	0.986614
PSMD3	-0.895734	-0.749766	-1.06937	-0.849794	-0.79034	-1.27997	1.77899	1.19201	1.10493	0.431246
FLNA	-0.4874	-0.422635	-1.47088	-0.74251	0.502011	-2.07691	1.53622	1.27053	1.21961	0.79821
NKG7	-0.461303	-0.725203	-1.20229	-1.33818	-1.89621	-1.97526	0.295564	0.156059	0.670059	0.292211
PLD3	-1.08777	-0.915556	-1.07658	-0.986028	-0.987899	-1.82263	1.19534	-0.481537	0.580667	0.0258977
ITPRIP	-0.691481	-0.622717	-0.751285	-0.625731	-0.566132	-0.547996	0.023961	3.49978	0.572267	1.83723
CTHRC1	-0.573289	-0.476705	0.00567824	0.117978	-0.374292	-0.353506	-0.0868718	2.51924	0.206656	3.13072
ABTB2	-1.14283	-1.14717	-1.14349	-1.11421	-0.897059	-0.973271	0.460088	0.559084	1.27831	0.556785
EPN1	-0.529027	-0.475604	-0.97402	-0.753776	-0.461643	-1.21715	1.64655	1.90099	1.13377	1.14281
TLN1	-0.892036	-1.19414	-1.37237	-0.879842	-0.719697	-1.87848	2.0313	0.992274	1.04353	0.693199
OLFML2B	-0.446445	-0.668209	-0.704406	-0.689725	-0.00561501	-0.227768	-0.637215	2.80918	0.277979	2.75379
METRN	-1.24569	-0.857929	-0.756736	-0.604776	-0.870095	-1.52166	1.70742	-0.140367	0.827711	0.00212567
APOA1	-1.31451	-1.32772	-0.496056	-0.667843	-1.29065	-1.28287	0.124557	-1.0941	0.433211	-0.177776
TCIM	-0.36973	-0.545601	-0.224846	-0.0999743	-0.300022	-0.110555	-0.257322	2.56161	1.06136	2.89548
RASGRP2	-1.61309	-1.53631	-0.663416	-0.689278	-1.3183	-1.48277	0.925954	-0.261141	0.595308	-0.58807
TSPO	-1.36339	-1.24753	-0.65124	-0.771703	-1.40265	-1.94111	1.01966	-0.45037	1.37889	0.139256
GNG4	-1.56544	-1.53824	-0.39262	-0.51293	-1.20056	-1.22175	-1.05393	-0.00688073	1.22268	0.508126
BGLAP	-0.549197	-0.553833	-0.561799	-0.518372	-0.582827	-0.593984	-0.596128	0.153865	0.295621	2.27807
CALR	-0.371424	-0.582694	-0.537153	-0.0661449	-1.41522	-1.99075	1.86717	-0.0589989	0.653258	1.20689
SPOCK2	-1.04757	-1.07789	-0.709903	-0.707738	-1.01926	-1.06312	0.302695	-0.694318	1.29934	0.18626
IRF2BP2	-0.675138	-0.811585	-1.11444	-0.962711	-0.48833	-0.337711	0.0705318	1.70839	1.29805	1.79513
MAFK	-0.836575	-0.808296	-0.659372	-0.573337	-0.82718	-0.79304	0.423262	1.62744	2.24204	1.56947
ELL2	-1.1162	-1.19307	-0.708405	-0.66305	-1.26644	-1.17279	0.466292	0.83579	1.38206	1.28101
MIDN	-0.26611	-0.6964	-0.889379	-0.802763	-0.86187	-0.972225	0.184318	2.05882	1.32348	1.69194
CTSK	-0.570236	-0.559273	-0.917145	-1.02205	-0.713058	-0.542165	1.12062	1.31747	-0.0997378	1.53688
LY6E	-0.413129	-0.183581	-1.08248	-0.907148	-0.405385	-1.36733	2.09222	0.60192	0.0768746	-0.187649
MMP24OS	-0.629822	-0.754841	-0.777564	-0.579338	-0.902279	-1.17884	1.85081	2.20536	0.914531	0.88198
H19	-0.0666763	-0.317467	-1.25519	-1.08958	-0.925654	-1.33464	1.56253	-0.200924	0.4494	0.109567
EVA1B	-0.572712	-0.528277	-1.01419	-0.860169	-0.406036	-1.30378	2.13019	1.53632	0.389477	0.436961
NPC2	-1.71636	-1.57021	-1.02759	-1.1669	-1.301	-1.43664	0.416563	0.196218	-0.178397	0.631298
CLMP	-1.7996	-1.78291	-0.845184	-0.822002	-1.50599	-1.42516	0.748378	0.193997	0.861541	0.275929
C4orf48	-1.06492	-0.950605	-1.06365	-0.440983	-0.907989	-1.80166	1.65911	0.783755	0.729486	0.468966
PRRC2A	-0.964989	-0.476973	-0.94956	-0.847799	-0.447002	-1.23434	1.46747	1.4115	1.4285	1.01572
CD83	-0.758485	-0.75714	-0.637609	-0.638044	-0.543189	-0.536252	2.06904	1.92359	0.499436	0.116884
CD74	-1.47838	-1.3798	-1.32248	-1.20331	-0.71532	-1.4252	0.577734	0.0775307	1.28351	0.905334
NFKBIZ	-1.18114	-1.09162	-0.774087	-0.688691	-1.04119	-0.891372	0.20758	1.69477	1.74761	0.910308
CHPF	-1.11282	-0.889395	-0.514022	-0.277685	-0.294405	-1.18598	1.79876	1.29119	-0.352349	0.716186
SH2D2A	-1.26181	-1.33509	-0.993751	-0.914185	-1.41877	-1.47694	1.0797	0.64125	1.25673	-0.0334684
DAXX	-1.00547	-0.956314	-1.34272	-1.32489	-0.806982	-1.08337	0.712395	1.06412	1.38608	1.06929
SOCS1	-1.00685	-1.0492	-0.9297	-0.836528	-0.734586	-1.04088	0.995329	1.23704	1.38499	0.879907
PER1	-0.687869	-0.825562	-1.12456	-1.02135	-0.585542	-0.70945	1.72557	0.830874	1.34024	0.458961
CLPTM1	-0.719466	-0.441138	-1.15879	-0.936348	-0.776121	-1.47273	1.46326	0.974171	1.60267	1.21757
VASN	-1.14213	-1.29894	-1.03728	-1.00604	-1.2436	-1.44229	1.14921	-0.0477278	0.711037	0.0113636
HES1	-0.46437	-0.475561	-0.253982	-0.13089	-0.183495	-0.0765139	0.0441235	2.69687	0.382609	3.04485
ICAM1	-0.708548	-0.694498	-0.911552	-0.88425	-0.809427	-0.801028	2.15798	1.93473	-0.139519	0.2824
TUBB3	-0.498987	-0.389316	-0.582375	-0.415779	0.259371	0.0467537	0.366407	2.47365	0.848341	2.663
CNN2	-0.944283	-0.556677	-1.21288	-0.990207	-0.133628	-0.966563	1.08512	2.9441	0.0621448	1.4816
VEGFA	-0.638986	-0.639119	-0.454787	-0.512197	-1.24337	-1.02708	0.454383	1.13177	1.46875	0.926418
SRPX2	-1.27766	-1.32411	-0.649535	-0.711811	-1.27971	-1.23601	0.451301	-6.69407e-05	1.35711	0.279395
C1QC	-0.92474	-1.04263	-1.40564	-1.23867	-0.692486	-1.26437	2.19121	-0.332694	0.408566	0.0421249
CHCHD10	-0.034815	-0.395352	-0.854596	-0.496169	-0.730185	-1.07329	1.58084	0.845595	1.49393	0.855968
F2R	-1.65342	-1.6932	-0.227393	-0.369708	-1.51576	-1.46473	0.0728885	-0.674849	0.360422	0.250297
CAB39L	-1.58804	-1.58474	-0.631174	-0.806229	-1.63084	-1.56665	0.18178	-0.585303	0.990882	-0.203715
NEAT1	-0.385482	-1.0494	-1.36697	-1.15698	-0.888755	-0.466108	-0.0943849	-0.595895	1.98741	1.59987
TSKU	-1.28611	-1.30445	-0.969737	-0.939249	-0.477629	-0.636621	1.53462	1.31579	0.937545	-0.762067
B3GNT7	-0.965925	-1.05107	-1.22469	-1.1639	-1.17702	-1.23255	0.853264	0.488871	1.22049	1.07414
TSC22D4	-0.919761	-0.82991	-1.04341	-0.825704	-0.815884	-1.46408	2.0164	0.788174	1.03403	0.538635
PRXL2A	-0.120931	-0.122709	0.163919	0.215401	-0.341687	0.00969628	-0.368037	1.75743	1.03002	2.49668
IL1B	-1.42819	-1.39948	-0.790929	-0.828657	-1.42429	-1.42908	0.35887	-1.22016	0.897004	0.109306
NDRG1	-1.06496	-0.789809	-1.17605	-1.09841	-0.83621	-1.11273	0.663748	1.40227	0.877481	0.0341163
IGF1R	-0.0625276	-0.129025	-0.627641	-0.503174	-0.814765	-0.580748	-0.131859	1.60566	1.43023	2.73198
TTYH3	-1.05179	-0.984837	-1.19684	-1.0179	-0.9769	-1.42908	1.6548	1.7049	0.906031	1.09022
SLC16A3	-0.796034	-0.698946	-0.839391	-0.786572	-0.956917	-1.18838	2.26136	0.438423	0.268191	0.372996
BAG3	-0.591536	-0.582526	-0.510017	-0.471968	-0.469682	-0.428639	3.21115	1.09428	-0.191268	-0.0686385
PPP1R18	-1.10499	-1.16366	-1.36382	-1.31234	-1.45873	-1.73787	1.93456	1.35891	0.283537	0.558463
PLA2G7	-1.17145	-1.28541	-0.978682	-1.09967	-1.1104	-1.18675	-0.133922	0.225007	0.744616	0.127624
ANKRD37	-0.724901	-0.669601	-0.680982	-0.711446	-0.518949	-0.516656	1.05487	3.29178	0.368793	1.25844
CREM	-1.20686	-1.06158	-0.65253	-0.582175	-0.704194	-0.454289	0.603305	1.56036	1.14921	0.364198
IL32	-1.22045	-1.00091	-0.614353	-0.594186	-1.05683	-1.94814	-0.00147081	1.0617	1.11462	1.44983
ABHD5	-1.24798	-1.21351	-0.753076	-0.748226	-1.39403	-1.23282	0.290104	-0.201166	1.24412	0.637574
VMP1	-1.59674	-1.64384	-0.668996	-0.802415	-0.597309	-0.227702	0.0436239	0.0642488	1.40573	1.71105
RAP1B	-1.82182	-1.80498	-0.528551	-0.614507	-1.52092	-1.33407	0.869234	-0.559032	0.73193	-0.3054
NFIL3	-0.597418	-0.756262	-1.11825	-1.04386	-0.823971	-0.799784	0.21519	0.532393	1.79526	0.853328
RGCC	-1.68566	-1.63004	-0.427084	-0.593785	-1.27981	-1.3083	0.897139	-0.882171	0.163592	-0.949308
KCNK3	-1.52433	-1.53043	-0.759352	-0.687696	-1.29391	-1.41356	0.469933	0.122755	0.897477	-0.417379
BMP1	-1.33238	-1.26859	-0.96488	-0.935297	-1.17256	-1.70609	1.4831	-0.123175	0.196596	-0.29199
SLC3A2	-1.08458	-1.07977	-0.853743	-0.875856	-0.898105	-1.03364	2.37017	0.700678	-0.301543	0.213191
ITGB5	-1.33904	-1.61605	-1.05866	-1.22827	-1.51087	-1.67692	0.580664	-0.348667	0.708612	-0.238278
ARL4C	-0.663796	-0.698104	-0.94068	-0.945463	-0.706128	-0.636347	0.600647	1.24135	1.34176	0.884919
ACTN4	-0.308419	-1.06987	-1.17009	-0.855878	-0.630534	-1.64251	0.591145	2.01708	1.76533	1.41733
DLGAP4	-0.972622	-0.931639	-1.02582	-0.952666	-0.9452	-1.66009	1.53198	1.37066	1.02567	1.19512
BST2	-0.781391	-0.215913	-0.982431	-0.958002	-0.774677	-1.53601	2.34037	0.521325	0.634827	0.260679
CSNK1E	-0.686316	-0.928891	-0.98941	-1.00115	-0.809376	-1.007	0.0575711	1.84368	1.26456	2.11841
AC020916.1	-0.757546	-0.776818	-0.788686	-0.734689	-0.643387	-0.61721	-0.218215	2.27737	3.00037	1.10487
RAB5C	-1.03166	-0.21386	-1.11378	-0.731781	-0.414341	-1.74615	1.97528	1.0393	0.996497	0.5358
SBNO2	-0.702649	-0.94289	-1.02313	-0.651775	-0.826952	-1.34306	1.65161	1.62177	1.13552	0.689799
PHC2	-1.61734	-1.48738	-0.781568	-0.605445	-0.563133	-1.00921	0.547644	2.04166	0.861266	1.62136
TIMP2	-0.889071	-1.49107	-1.4666	-1.39448	-1.25074	-1.31283	0.584734	-0.661914	0.373453	0.243523
SNRNP70	-0.605565	-0.61858	-1.28688	-0.869027	-0.443557	-1.17753	1.19847	1.52818	1.28166	1.53078
LOX	-1.33942	-1.32943	-0.680678	-0.796063	-1.04453	-1.07687	-0.595126	-0.0207985	1.1271	0.644323
GRK2	-1.03733	-0.862811	-1.47114	-1.10177	-0.740759	-1.7977	0.885153	0.746789	1.42491	1.03459
ARL8A	-0.726587	-0.75751	-1.0505	-0.863917	-0.947965	-1.18495	1.75664	1.33442	1.01199	0.858345
SRGN	-1.07874	-0.977061	-1.43738	-1.58063	-1.60983	-1.46533	0.363075	-0.205604	0.965457	-0.131957
CD3E	-1.21444	-1.09637	-1.21118	-1.08712	-1.01431	-1.36786	1.95178	-0.23405	1.17264	0.837502
TFPI	-1.28088	-1.38183	-1.11389	-1.04741	-1.4527	-1.38989	0.929613	-0.498105	0.608205	0.0694899
IFI30	-0.905113	-0.949702	-1.0873	-1.05749	-1.12716	-1.24555	1.85679	0.200555	0.400465	-0.00374585
SERPINB2	-1.18471	-1.19648	-0.689792	-0.821079	-1.14992	-1.17316	-0.441403	-0.842151	0.461155	-0.152414
PEA15	-1.2089	-1.26177	-1.03679	-0.895686	-0.873473	-0.987903	2.56357	1.4281	0.436013	0.13744
CDC42	-0.938024	-1.07061	-1.06762	-0.858287	-1.22567	-1.41313	0.0780994	-0.469486	1.79758	1.27339
CHI3L2	-1.45519	-1.46694	-0.565221	-0.724863	-1.37024	-1.37125	0.764801	-0.742554	0.37874	-0.749571
PHLDA1	-0.640646	-0.742142	-1.14954	-1.06758	-0.536935	-0.547705	-0.065023	1.61717	2.15195	1.61838
CHMP1B	-0.829388	-0.858536	-0.910758	-0.80385	-0.528922	-0.247952	-0.0162612	2.1253	1.39573	2.22458
RBMS1	-1.31371	-1.62229	-1.05503	-0.913419	-1.28536	-1.27135	-0.245799	0.101656	1.21631	1.25006
PLAGL1	-1.43553	-1.38799	-0.684494	-0.751904	-0.975918	-1.04107	-0.458186	0.178257	1.52895	1.08573
IFI27	-0.828832	-0.698271	-0.930203	-0.943183	-0.584744	-0.518454	2.32694	0.95529	-0.128869	-0.612106
HSPB1	-0.487404	-0.44877	-0.944749	-0.675339	0.117284	-0.98387	2.65469	1.56324	-0.286505	-0.477107
VGLL4	-0.340378	-0.35312	-0.424129	-0.440899	-0.697758	-0.728831	-0.0732346	3.05074	0.727903	2.26469
HMGA1	-0.815687	-0.525232	-0.574942	-0.442808	-0.589885	-1.08435	0.756569	2.9611	0.166739	2.26043
TPP1	-0.833572	-1.05028	-1.70638	-1.593	-1.07998	-0.869017	0.896109	0.842558	1.09926	1.24478
HLA-DQB1	-1.09011	-1.08704	-1.4115	-1.32295	-0.483704	-0.660293	0.647491	0.425613	1.43527	1.01758
APOE	-0.162019	-0.132252	-0.612258	-0.425308	0.321165	-0.191689	-1.11943	1.34435	0.987824	1.19984
WIPF1	-1.08197	-1.34374	-1.44163	-1.49329	-1.58925	-1.46676	0.476863	-0.168595	1.08453	0.734278
GRAMD1A	-1.2238	-1.14955	-1.33007	-1.10391	-0.72793	-1.3696	1.67288	1.27382	0.535915	0.866093
GET3	-0.854012	-0.220734	-0.874052	-0.619278	-0.264925	-1.51852	1.6919	1.70312	1.01571	0.817251
RGS16	-0.749888	-0.692294	-0.74157	-0.733921	-0.662883	-0.741763	-0.0942381	0.902967	1.98521	1.17277
DNM2	-0.928788	-0.900907	-1.23638	-0.990058	-0.842414	-1.33515	2.10163	1.0325	1.21161	0.508026
GNA13	-1.03804	-0.915709	-0.916829	-0.880643	-1.01184	-0.864617	0.170519	0.299347	1.6131	1.20312
TMEM259	-0.865846	-0.559623	-1.29775	-0.885865	-0.616301	-1.44028	1.82102	1.28954	1.17096	0.670913
PNPLA2	-0.704673	-0.487521	-0.970602	-0.488786	-0.735174	-1.42979	1.9129	2.05553	1.02077	0.479931
SLC5A3	-1.26252	-1.28175	-0.889319	-0.984221	-1.28389	-1.23918	0.588366	-0.464145	0.965829	0.44338
PCSK1N	-0.163636	0.141913	-0.317943	-0.0934472	-0.273633	-0.749066	0.864821	3.03901	0.258806	2.11809
ARC	-0.721443	-0.734075	-0.584381	-0.53765	-0.685652	-0.793154	0.410367	1.66525	0.932962	0.253413
LRRC8A	-1.39888	-1.54075	-1.16852	-1.16073	-1.76153	-1.86173	0.642627	0.442085	0.496821	0.135559
HIC1	-0.304974	-0.429287	-1.01356	-0.797894	-0.402324	-0.89805	1.87442	2.32754	0.837017	0.555126
TWIST1	-0.410031	-0.471437	-0.561326	-0.527898	-0.105959	-0.312126	-0.340852	1.66519	0.157101	3.76485
CLEC2B	-2.00465	-1.67763	-1.00053	-0.932	-1.46138	-1.23344	1.03655	0.266377	0.363569	0.821108
BRD2	-0.70223	-0.665422	-1.00109	-0.699928	-0.496468	-1.11864	2.03523	1.29613	0.501974	0.848081
PDE4B	-0.932186	-0.962592	-0.752556	-0.753299	-1.00371	-0.916661	0.682752	0.0624902	0.505095	0.755884
TLNRD1	-0.686666	-0.810814	-0.83838	-0.635552	-0.873593	-0.723643	0.689163	2.40582	0.648039	2.29613
TGIF1	-0.455679	-0.421991	-0.144132	-0.0897673	-0.0262635	-0.108846	0.0119505	2.35634	0.755628	2.75868
PRL	-1.24713	-1.26692	-0.518197	-0.641178	-1.09877	-1.0937	0.352451	-1.16613	0.00503054	-0.470912
SMOX	-1.27898	-1.284	-0.91966	-0.874247	-1.20991	-1.33549	1.61889	-0.245959	0.329618	-0.503046
ARID5A	-0.623574	-0.457687	-1.09612	-0.908868	-0.926272	-1.5706	0.120027	2.62932	1.36013	1.08927
NCOA7	-1.38766	-1.51483	-0.670462	-0.597602	-0.993366	-0.654995	0.578293	2.48711	0.987659	1.04799
RASD1	-0.457851	-0.272069	0.286637	0.542107	0.157305	-0.407991	0.466206	2.57731	0.495477	2.64151
EIF5A	-0.589213	-0.637853	-1.2671	-0.951321	-0.554584	-1.41438	1.34805	-0.138449	1.81601	0.773533
HTR2B	-1.16501	-1.21529	-0.686851	-0.748091	-0.955833	-0.889628	-0.599731	0.155364	0.809271	0.250683
UBE2R2	-0.30897	-0.698694	-0.898225	-0.889533	-1.08248	-0.848589	0.109651	1.49142	1.56144	1.69015
C1QA	-0.658708	-0.738346	-1.60347	-1.57782	-0.766003	-1.22648	2.10945	-0.643134	0.515369	-0.410889
ITGA5	-1.20069	-1.18086	-0.54313	-0.346109	-1.01319	-1.27669	2.64882	0.724364	0.20332	-0.0846509
BCAR1	-0.629586	-0.598899	-0.761665	-0.593535	-0.483805	-0.820956	1.54444	2.6584	0.285075	-0.170377
SEMA3B	-1.35413	-1.32597	-0.748322	-0.792127	-1.25658	-1.3627	0.743754	-0.926563	0.0506894	-0.559531
FAM89B	-0.446271	-0.183953	-1.03445	-0.699343	-0.345391	-1.12174	1.39508	2.94157	0.491084	1.33565
DPYSL2	-0.608283	-1.07359	-1.43668	-1.35605	-1.57593	-1.46177	-0.160844	-0.874639	0.93266	0.750923
TYMP	-0.815635	-0.716822	-0.85758	-0.57408	-0.720638	-1.38108	2.42621	0.174609	0.830439	-0.0128859
IGFBP6	-0.809675	-1.28448	-1.20614	-1.09324	-1.04892	-1.5293	1.46354	-0.149582	0.170362	-0.605066
ECM1	-1.30051	-1.39501	-0.815657	-0.933658	-1.06677	-1.09337	1.62189	-0.893477	-0.342051	-0.495557
MCC	-1.71962	-1.76348	-0.838718	-0.827044	-1.06492	-1.05842	-0.588129	0.0996128	1.24115	0.590843
ALDH1A1	-0.534036	-0.639428	-0.617108	-0.620281	-0.440445	-0.113961	-0.97988	1.73059	1.52988	1.02526
MFAP2	0.237694	0.313982	-0.643709	-0.61413	-0.0146678	-0.307886	0.859981	3.00363	-0.507252	2.02501
TNFAIP2	-1.27416	-1.19501	-0.924309	-0.7999	-1.415	-1.43122	1.56546	0.656795	-0.0942495	-0.574985
HSPG2	-0.48157	-0.764164	-0.949991	-0.570853	-0.532705	-1.18618	2.93849	0.0272594	0.119642	0.164748
PXDN	-1.8365	-1.94105	-1.04161	-0.769923	-1.34935	-1.49142	1.03792	0.517691	0.153118	0.6013
THBD	-0.588599	-0.678995	-0.0304943	0.19805	-1.04001	-0.965209	-0.388546	1.36551	1.36451	2.93249
LRIG1	-0.314306	-0.277721	-0.25447	-0.163883	-0.205651	0.158996	-0.13686	1.81807	0.961562	2.99961
TRMT44	-1.3113	-1.25869	-0.736617	-0.814729	-1.27182	-1.31502	0.801955	0.543534	0.528702	-0.464605
TNFRSF1B	-1.14094	-1.3235	-1.00968	-1.03174	-1.3397	-1.34312	1.70098	-0.121353	0.62883	-0.150158
GREB1	-1.45359	-1.43304	-1.46852	-1.39023	-0.644608	-0.449064	1.74386	0.441463	0.776891	-0.428534
STON1	-1.54358	-1.54016	-0.702572	-0.756837	-1.20264	-1.2903	-0.159426	-0.363189	0.996515	0.0519691
APOC2	-0.823148	-0.732659	-0.624562	-0.606914	-1.10476	-1.21318	-0.682776	-0.258495	-0.091174	2.03891
MAP2K3	-1.06157	-1.06206	-0.76107	-0.703897	-0.69527	-1.05585	2.1583	2.12893	0.603019	0.206448
RAB31	-1.34068	-1.39165	-1.19861	-1.1506	-0.780187	-1.03033	0.382579	-0.686991	0.76437	0.339668
CTNNB1	-0.0293261	-0.921317	-1.19341	-0.825413	-0.965926	-0.797354	-0.0359636	0.0342037	1.29059	2.42816
CTSL	-1.23824	-1.16155	-1.02863	-0.941375	-1.12786	-1.09054	1.88461	-0.304883	-0.375721	-1.04153
MKNK2	-0.239172	-0.334303	-0.935348	-0.814997	-0.710206	-0.776217	2.56532	0.86929	0.349547	0.469267
LYZ	-0.609469	-0.616888	-1.27012	-1.26634	-0.758092	-0.922237	-0.232069	-0.610748	1.19008	1.30884
S100A1	-0.0680443	0.243541	0.172636	0.608191	0.0416008	-0.526401	-0.893199	2.51551	1.04057	2.36238
QSOX1	-0.539411	-0.519112	-0.630918	-0.606884	-0.668022	-0.770788	2.74071	0.12027	-0.386074	-0.328182
SPOCK1	-1.11028	-1.44718	-1.38934	-1.28495	-1.0548	-0.785577	0.85053	-0.724967	0.0346688	-0.05057
PMEPA1	-0.126864	-0.370059	-0.708497	-0.617546	0.138252	-0.196829	-0.305677	3.50411	0.223892	2.06683
CHRDL1	-1.5738	-1.6847	-0.465738	-0.458397	-1.40006	-1.38774	-0.0293406	-0.969068	0.641705	-0.80863
CISH	-0.982982	-0.853055	-0.629969	-0.734811	-0.982542	-0.763898	0.724475	3.4571	-0.171125	0.934122
CTSW	-0.861774	-0.888577	-1.07803	-1.23493	-1.52628	-1.88151	0.629642	-0.943973	0.681198	-0.193873
ARHGEF1	-1.4387	-0.890265	-1.05936	-0.886122	-1.14375	-2.01064	1.52812	-0.41424	1.25371	0.122182
CD52	-1.08741	-0.628257	-1.14736	-1.24608	-1.33502	-1.44561	2.39873	-0.696114	0.560969	-0.267473
COL12A1	-0.660113	-0.641068	-0.347966	-0.321659	0.546758	0.521575	-0.880998	3.09696	0.602761	1.89816
HMOX1	-0.633129	-0.567863	-0.682087	-0.669764	-0.736914	-0.753386	2.50823	0.00472056	-0.294794	0.0123923
PAPPA	-1.36397	-1.37834	-0.552762	-0.663424	-1.38309	-1.30802	2.14617	-0.441081	0.62461	0.335444
GGT5	-1.07837	-1.05851	-0.650832	-0.668886	-0.998916	-1.31759	1.83213	-0.350908	0.934567	-0.384669
PODNL1	-1.31026	-1.36133	-0.753572	-0.859646	-1.32252	-1.3211	0.62462	-1.08688	0.167091	-0.364141
GLRX	-1.67488	-1.5049	-0.332985	-0.505393	-1.48422	-1.4176	1.1579	-0.980512	0.666255	-0.959005
EFHD1	0.182324	0.0283972	-0.502216	-0.343778	0.596793	0.128742	-0.660614	3.02171	-0.0394361	2.54747
HAND2	-1.27568	-1.48169	-0.964191	-0.768662	-1.16876	-1.29982	-0.134552	-1.307	1.57725	0.0580128
NUPR1	0.738409	1.06958	0.233269	0.268043	0.166069	0.490222	0.279552	2.31732	0.0414774	1.74468
G0S2	0.202773	0.740553	0.347038	0.354733	-0.455166	-0.429768	-0.514394	2.4567	1.36282	2.24547
ELF3	0.0627356	0.338428	0.129704	0.396431	-0.206008	-0.169399	-0.725568	3.41317	0.461887	1.68375
SOD3	0.234556	0.519133	-0.0523269	0.421116	1.11014	-0.434747	-0.0173116	2.64685	0.867541	1.69878
LBH	-0.0960339	-0.382918	-0.451501	-0.327622	0.0182352	-0.378924	-0.830856	2.58833	-0.195166	3.19541
IGLC2	-0.451074	-0.350894	-0.462754	-0.508031	-0.0281703	0.121023	-0.178504	1.76731	-0.508031	3.77672
CRYAB	-0.461618	-0.41803	0.321499	0.335858	-0.377824	-0.306894	1.50167	1.54142	-0.381519	0.868763
SERPINE2	-0.293612	-0.33845	-0.446519	-0.371984	-0.419434	-0.38113	2.3476	0.362457	-0.546117	-0.237897
DNAJA4	-0.420216	-0.378878	-0.398875	-0.375857	-0.428846	-0.34798	3.64993	0.128544	-0.385903	-0.170765
PPP1R14A	-0.209788	0.255625	-0.567118	-0.122836	0.750937	-0.681734	-0.168363	2.01193	1.7621	-0.211847
TFPI2	-0.60518	-0.593667	0.619078	0.563798	0.0834774	0.35705	-0.834041	3.16464	0.37935	1.29222
CLDN4	-0.0324754	0.982505	0.658593	1.03546	0.2062	-0.660279	-0.508671	1.98448	1.44039	2.06651
SLC34A2	0.189706	-0.208928	0.997532	1.20555	-0.295224	-0.211639	-1.00706	2.90114	0.613488	1.56653
