# Supplementary material for: Spatial Transcriptomics of Human Decidua Identifies Molecular Signatures in Recurrent Pregnancy Loss
Source: Genomics Proteomics Bioinformatics. 2025 Oct 1;24(1):qzaf080. doi: 10.1093/gpbjnl/qzaf080 (PMC13242933; doi:10.1093/gpbjnl/qzaf080)
Supplement: qzaf080_Supplementary_Data [file qzaf080_supplementary_data.zip › Table S4.xlsx]

## Sheet: Sheet1
Table S4 Collection of genes known to be related to dNK cell functions
Symbol	Function	Ref
CXCL8	EVT invasion	https://pubmed.ncbi.nlm.nih.gov/16892062/
CXCL10	EVT invasion	https://pubmed.ncbi.nlm.nih.gov/16892062/
VEGFC	Angiogenesis	https://pubmed.ncbi.nlm.nih.gov/19299706/
VEGFC	Immunoregulatory	https://pubmed.ncbi.nlm.nih.gov/19299706/
IFNG	Angiogenesis	https://pubmed.ncbi.nlm.nih.gov/10411532/; https://pubmed.ncbi.nlm.nih.gov/12896821/
CSF2	EVT invasion	https://pubmed.ncbi.nlm.nih.gov/24091323/
CSF2	Placentation	https://pubmed.ncbi.nlm.nih.gov/24091323/
MIR483	Immunoregulatory	https://pubmed.ncbi.nlm.nih.gov/23403580/
LGALS1	Immunoregulatory	https://pubmed.ncbi.nlm.nih.gov/14568979/
PAEP	Immunoregulatory	https://pubmed.ncbi.nlm.nih.gov/14568979/
LILRB1	Fetal growth	https://pubmed.ncbi.nlm.nih.gov/29262349/
PTN	Fetal growth	https://pubmed.ncbi.nlm.nih.gov/29262349/
SPP1	Fetal growth	https://pubmed.ncbi.nlm.nih.gov/29262349/
OGN	Fetal growth	https://pubmed.ncbi.nlm.nih.gov/29262349/
KLRC2	Pregnancy memory	https://pubmed.ncbi.nlm.nih.gov/29768178/
VEGFA	Angiogenesis	https://pubmed.ncbi.nlm.nih.gov/16892062/
HAVCR2	Immunoregulatory	https://pubmed.ncbi.nlm.nih.gov/25578313/
GNLY	Immune defense	https://pubmed.ncbi.nlm.nih.gov/32822574/
CSF1	EVT invasion	https://pubmed.ncbi.nlm.nih.gov/34054831/
XCL1	EVT invasion	https://pubmed.ncbi.nlm.nih.gov/34054831/
ENTPD1	Immunoregulatory	https://pubmed.ncbi.nlm.nih.gov/34054831/
TIGIT	Immunoregulatory	https://pubmed.ncbi.nlm.nih.gov/34054831/
KLRB1	Immunoregulatory	https://pubmed.ncbi.nlm.nih.gov/34054831/
KLRC2	Immunoregulatory	https://pubmed.ncbi.nlm.nih.gov/34054831/
KLRC1	Immunoregulatory	https://pubmed.ncbi.nlm.nih.gov/34054831/
KLRC3	Immunoregulatory	https://pubmed.ncbi.nlm.nih.gov/34054831/
CCL5	EVT invasion	https://pubmed.ncbi.nlm.nih.gov/34054831/
PBX1	Fetal growth	https://pubmed.ncbi.nlm.nih.gov/32238574/
ANXA1	Immunoregulatory	https://pubmed.ncbi.nlm.nih.gov/30429548/
SPINK2	Immunoregulatory	https://pubmed.ncbi.nlm.nih.gov/30429548/
KIR2DS4	Immunoregulatory	https://pubmed.ncbi.nlm.nih.gov/30429548/
KIR2DS1	Immunoregulatory	https://pubmed.ncbi.nlm.nih.gov/30429548/
KIR2DL3	Immunoregulatory	https://pubmed.ncbi.nlm.nih.gov/30429548/
KIR2DL2	Immunoregulatory	https://pubmed.ncbi.nlm.nih.gov/30429548/
KIR2DL1	Immunoregulatory	https://pubmed.ncbi.nlm.nih.gov/30429548/
PGF	EVT invasion	https://pubmed.ncbi.nlm.nih.gov/22523109/
IFNG	EVT invasion	https://pubmed.ncbi.nlm.nih.gov/22523109/
TNF	EVT invasion	https://pubmed.ncbi.nlm.nih.gov/22523109/
ANGPT1	Angiogenesis	https://pubmed.ncbi.nlm.nih.gov/16226133/; https://pubmed.ncbi.nlm.nih.gov/28161059/; https://pubmed.ncbi.nlm.nih.gov/22523109/
ANGPT2	Angiogenesis	https://pubmed.ncbi.nlm.nih.gov/16226133/; https://pubmed.ncbi.nlm.nih.gov/28161059/; https://pubmed.ncbi.nlm.nih.gov/22523109/
MMP2	Angiogenesis	https://pubmed.ncbi.nlm.nih.gov/16226133/; https://pubmed.ncbi.nlm.nih.gov/28161059/; https://pubmed.ncbi.nlm.nih.gov/22523109/
MMP9	Angiogenesis	https://pubmed.ncbi.nlm.nih.gov/16226133/; https://pubmed.ncbi.nlm.nih.gov/28161059/; https://pubmed.ncbi.nlm.nih.gov/22523109/
TGFB1	EVT invasion	https://pubmed.ncbi.nlm.nih.gov/31379803/
ANGPT2	EVT invasion	https://pubmed.ncbi.nlm.nih.gov/31379803/
KIR2DS1	Immune defense	https://pubmed.ncbi.nlm.nih.gov/26015573/
PROK1	Angiogenesis	https://pubmed.ncbi.nlm.nih.gov/22014020/; https://pubmed.ncbi.nlm.nih.gov/18339712/
KIR2DL4	Angiogenesis	https://pubmed.ncbi.nlm.nih.gov/16366734/
IL25	Decidualization	https://pubmed.ncbi.nlm.nih.gov/29257317/
LILRB1	Immunoregulatory	https://pubmed.ncbi.nlm.nih.gov/35551350/
KIR2DL4	Immunoregulatory	https://pubmed.ncbi.nlm.nih.gov/35551350/
VEGFC	Immunoregulatory	https://pubmed.ncbi.nlm.nih.gov/35551350/
IFNG	Immune defense	https://pubmed.ncbi.nlm.nih.gov/35551350/
KLRK1	Immune defense	https://pubmed.ncbi.nlm.nih.gov/35551350/
CCL2	EVT invasion	https://pubmed.ncbi.nlm.nih.gov/36630598/
CCL3	EVT invasion	https://pubmed.ncbi.nlm.nih.gov/36630598/
CCL4	EVT invasion	https://pubmed.ncbi.nlm.nih.gov/36630598/
IFNG	Immunoregulatory	https://pubmed.ncbi.nlm.nih.gov/20547831/
IL4	Immunoregulatory	https://pubmed.ncbi.nlm.nih.gov/25578313/
Note: dNK, decidual natural killer.
