# Supplementary material for: Spatial Transcriptomics of Human Decidua Identifies Molecular Signatures in Recurrent Pregnancy Loss
Source: Genomics Proteomics Bioinformatics. 2025 Oct 1;24(1):qzaf080. doi: 10.1093/gpbjnl/qzaf080 (PMC13242933; doi:10.1093/gpbjnl/qzaf080)
Supplement: qzaf080_Supplementary_Data [file qzaf080_supplementary_data.zip › Table S5.xlsx]

## Sheet: Sheet1
Table S5 Antibodies used in this study
Antibodies and staining reagents	Company	Catalog	Clone
PerCP-CY5.5 anti-human CD45	BioLegend	304028	HI30
PerCP-CY5.5 anti-human CD56	BioLegend	318321	HCD56
Alexa Fluor 647 anti-human CD56	BioLegend	362514	5.1H11
APC anti-human CD18	BioLegend	302113	TS1/18
PE anti-human CD18	BioLegend	302107	TS1/18
FITC anti-human CD39	BioLegend	328205	A1
PE anti-human CD39	BioLegend	328207	A1
PE-CY7 anti-human CD103	BioLegend	350211	Ber-ACT8
Rabbit anti-human FOSL2	Cell Signaling	19967	D2F1E
DAPI	Sigma-Aldrich	D8417
