# Supplementary material for: Spatial Transcriptomics of Human Decidua Identifies Molecular Signatures in Recurrent Pregnancy Loss
Source: Genomics Proteomics Bioinformatics. 2025 Oct 1;24(1):qzaf080. doi: 10.1093/gpbjnl/qzaf080 (PMC13242933; doi:10.1093/gpbjnl/qzaf080)
Supplement: qzaf080_Supplementary_Data [file qzaf080_supplementary_data.zip › Table S6.xlsx]

## Sheet: RT-qPCR
Table S6 Primer sequences for RT-qPCR
Primer name	Forward(5'–3')	Reverse(3'–5')
FOSL2-1	GTTCATGTTGGTGGCTCACG	GAGGGGCTGTCCTCTTCCA
FOSL2-2	CGGGTAGATATGCCTGGCTC	GTCTTGATCACGCCAGGTCT
FOSL2-3	CACCTCCATGTCCAACCCAT	CGACGCTTCTCCTCCTCTTC
ACTB	TGACGTGGACATCCGCAAAGACC	CTCAGGAGGAGCAATGATCTTGA
Note: RT-qPCR, Real-time quantitative PCR.

## Sheet: shRNA
Table S6 Primer sequences for shRNA oligo sequences
shRNA name	Oligo sequence (5'–3')
shFOSL2-1	ACGGCCCAGTGTGCAAGATTA
shFOSL2-2	CTGGCGTGATCAAGACCATTG
shFOSL2-3	ACCTCCATGTCCAACCCATAC
Note: shRNA, short hairpin RNA.
